# Supplementary material for: Measuring and Validating a General Cancer Predisposition Perception Scale: An Adaptation of the Revised-IPQ-Genetic Predisposition Scale
Source: PLoS One. 2015 Nov 11;10(11):e0142620. doi: 10.1371/journal.pone.0142620 (PMC4641658; doi:10.1371/journal.pone.0142620)
Supplement: S1 Dataset — (CSV) [file pone.0142620.s001.csv]

sub_no	IP_06	IP_07	IP_08	IP_09	IP_10	IP_11	IP_12	IP_13	IP_14	IP_15	IP_16	IP_17	IP_19	IP_20	IP_21	IP_22	IP_23	IP_24	IP_25	IP_26	IP_27	IP_28	IP_33	IP_34	IP_35	IP_36	IP_37	IP_38	PGH	PCH	CLOT_1	CLOT_2	CLOT_3	CLOT_4	CLOT_5	CLOT_6	gses1	gses2	gses3	gses4	gses5	gses6	gses7	gses8	gses9	gses10	chq1	chq2	chq3
1	4	2	4	1	2	2	4	4	4	2	4	2	2	4	4	4	3	2	2	2	2	4	3	2	2	2	2	2	2	2	2	0	2	0	0	2	3	3	3	3	3	3	3	3	3	3	0	0	0
2	4	4	2	3	3	4	2	2	2	2	4	2	3	4	3	3	2	3	2	3	3	4	2	2	2	2	2	2	2	1	2	1	2	2	1	1	3	3	3	3	3	2	3	3	3	3	0	0	0
3	4	5	1	4	5	5	4	4	3	4	1	2	3	4	4	4	4	4	4	4	4	2	4	4	4	2	4	4	2	2	2	0	3	0	2	2	3	3	3	2	2	2	3	2	3	3	0	0	0
4	4	4	3.22	2	2	4	5	2	2	5	2	2	4	4	2	4	2	2	2	4	4	2	5	4	3	4	4	3	1	1	2	1	2	2	1	0	4	2	1	2	1	4	3	4	4	3	0	0	0
5	4	4	2	2	4	4	2	2	2	4	2	4	5	4	4	4	4	4	4	2	2	2	4	4	2	2	4	4	2	3	1	2	1	2	2	1	3	2	1	2	2	3	2	2	2	3	0	0	0
6	3	4	2	2	2	2	4	2	4	4	2	4	2	5	5	5	4	5	2	2	4	2	2	2	2	2	2	2	1	1	1	1	3	3	3	3	3	4	4	4	4	4	4	4	4	4	0	0	0
7	5	5	1	2	5	5	2	4	2	5	2	2	5	4	5	4	5	5	5	5	5	1	5	5	5	1	5	5	2	2	1	1	2	3	2	3	3	1	2	1	2	3	3	2	2	2	2	0	0
8	2	2	2	2	5	5	4	5	5	5	2	2	4	4	4	4	2	2	2	2	2	4	2	2	2	4	2	2	2	2	2	1	2	1	1	2	2	1	2	2	2	1	2	2	2	2	1	0	1
9	5	5	2	2	2	4	4	4	2	2	2	2	2	4	4	4	2	2	2	2	2	4	2	2	2	4	2	2	2	2	2	1	2	1	1	2	3	2	2	2	2	3	2	2	2	2	1	0	0
10	5	5	2	3	5	5	4	4	2	4	1	2	4	2	4	4	2	2	4	2	2	4	4	4	2	2	4	2	2	2	1	1	2	1	1	1	3	3	3	3	3	3	3	3	3	3	0	0	0
11	5	5	1	1	2	5	4	4	4	1	4	2	2	4	4	4	2	1	2	2	2	4	5	5	5	5	5	5	1	1	1	2	1	2	2	1	3	2	3	3	3	3	3	3	3	3	1	0	2
12	5	5	2	2	4	2	5	4	4	2	4	2	2	5	2	4	3	3	4	3	4	4	2	2	3	1	2	2	2	2	3	2	1	1	1	2	3	3	2	2	3	3	2	3	3	2	1	0	0
13	1	5	1	5	5	5	5	3	4	3	4	2	4	3	3	3	4	3	3	3	2	5	2	4	1	3	2	3	2	2	3	2	0	2	3	3	3	2	2	3	2	3	1	4	3	3	1	2	2
14	4	4	2	3	4	4	4	4	4	2	4	2	2	4	5	4	2	3	3	2	2	4	4	4	4	2	4	4	2	2	1	1	2	1	2	1	3	3	3	3	3	3	3	3	3	3	1	1	1
15	4	5	1	4	5	5	3	4	4	4	1	5	5	4	4	3	5	3	4	4	3	3	4	4	4	2	4	4	2	2	1	2	1	2	2	1	2	2	2	2	1	2	2	2	2	2	0	0	0
16	4	4	2	2	4	4	5	5	4	2	4	2	2	5	4	4	2	2	2	2	2	4	1	1	2	2	2	2	1	1	2	1	2	2	1	2	3	3	3	2	2	3	3	3	3	2	3	0	0
17	5	5	1	4	5	5	5	5	4	1	4	1	4	5	5	5	4	5	5	5	5	1	5	5	2	1	5	5	2	2	3	0	3	2	2	2	2	2	1	3	3	3	1	3	3	2	0	0	0
18	5	5	2	4	4	4	4	4	3	3	3	3	4	4	4	4	3	4	3	3	3	3	3	4	3	3	3	4	2	2	1	2	2	1	2	2	3	2	2	2	2	3	3	3	3	3	0	0	0
19	5	5	1	5	5	5	4	4	4	1	4	2	2	5	5	5	2	2	2	2	2	5	5	5	2	1	4	4	2	2	1	1	2	1	1	2	3	3	3	3	3	3	3	3	3	3	0	0	0
20	4	5	1	4	2	4	4	4	4	2	4	2	4	4	4	4	4	2	2	2	2	4	2	2	2	2	2	4	2	2	2	1	2	1	1	2	3	3	1	2	2	2	2	2	2	3	1	0	0
21	5	5	1	3	5	5	4	5	5	1	2	2	2	5	5	5	2	2	2	2	2	4	4	4	4	1	5	5	2	2	0	1	2	2	0	2	3	3	3	2	3	3	3	3	2	3	0	0	0
22	4	3	2	4	2	4	2	2	4	2	2	2	4	4	2	4	4	2	4	4	4	4	2	2	2	2	2	2	2	2	1	3	0	2	2	2	2	1	1	2	2	2	1	2	2	2	1	0	0
23	5	5	3	4	4	999	999	999	999	999	999	999	999	999	999	999	999	999	999	999	999	999	999	999	999	999	999	999	999	999	999	999	999	999	999	999	999	999	999	999	999	999	999	999	999	999	999	999	999
24	5	5	1	4	5	5	5	5	2	2	4	2	3	5	4	5	3	3	3	3	3	4	4	3	4	2	4	5	2	2	1	2	1	2	1	2	2	3	2	2	2	3	2	3	3	3	0	1	1
25	5	5	1	4	5	5	4	2	2	4	2	2	4	5	4	4	4	4	4	4	4	4	4	4	4	2	4	4	2	2	1	2	2	2	2	1	1	2	1	3	2	1	1	3	2	1.78	1	0	0
26	5	4	1	4	4	5	5	3	4	2	2	2	2	4	4	4	2	2	3	4	4	4	5	4	4	2	4	4	2	2	2	1	2	1	1	2	3	3	3	3	3	3	3	3	3	3	1	0	0
27	5	5	4	1	4	4	4	5	5	1	4	2	2	1	2	2	4	2	2	2	2	4	5	4	2	5	5	1	1	1	2	0	3	0	2	2	3	2	1	1	1	3	4	2	2	2	1	1	0
28	5	5	2	2	2	5	5	4	4	2	4	2	2	5	5	4	2	3	4	4	4	3	5	4	1	5	4	1	2	2	2	1	2	1	2	2	2	1	1	3	3	3	3	3	3	3	0	0	0
29	5	1	1	1	5	5	1	4	1	5	1	4	5	4	4	2	4	5	4	5	4	1	2	1	1	1	4	1	2	2	1	0	3	0	0	3	3	3	3	3	3	3	3	3	3	3	0	0	0
30	4	2	4	4	2	4	4	4	4	4	4	2	2	4	4	4	4	2	4	4	2	4	2	4	1	4	4	4	1	1	2	1	3	1	1	3	3	2	3	2	3	3	3	3	3	3	1	2	2
31	2	2	4	2	4	1	4	2	2	2	4	1	4	4	4	4	1	1	1	1	1	4	2	4	1	2	4	4	2	2	2	0	1	2	2	1	2	3	3	3	3	2	3	3	3	3	2	1	0
32	2	2	4	4	4	4	4	4	4	4	4	2	4	4	4	4	2	2	4	2	4	2	4	2	2	2	4	4	2	2	3	1	2	1	1	2	3	2	3	3	3	3	3	3	3	3	1	0	1
33	5	4	4	2	4	4	4	2	4	4	4	2	2	4	4	4	4	4	4	4	4	4	4	4	2	2	4	4	2	2	3	1	3	2	1	2	4	3	4	3	3	4	4	3	4	3	2	0	1
34	4	4	2	3	4	4	4	3	4	2	4	2	3	5	5	5	3	2	2	2	2	4	4	4	2	2	4	4	2	3	1	1	2	2	2	2	2	2	2	3	3	3	3	3	2	3	2	0	0
35	4	4	2	4	5	4	4	4	2	4	2	2	4	4	4	4	2	4	3	4	4	2	4	4	4	2	4	4	2	2	0	3	0	2	1	1	3	2	1	1	1	1	2	1	1	1	2	0	0
36	5	5	4	1	5	1	4	4	4	5	1	5	4	4	4	4	4	5	5	4	4	4	1	1	1	4	1	1	2	2	1.8	1	2	1	2	2	3	1	1	2	2	2	2	2	2	2	0	0	0
37	2	2	2	2	4	4	4	4	4	2	4	2	3	3	4	4	1	3	2	2	2	3	3	4	2	4	2	4	2	3	2	1	2	2	1	2	2	3	2	2	3	3	2	2	3	3	2	3	3
38	3	4	2	4	4	4	4	5	4	1	5	1	2	4	4	4	1	2	2	2	2	4	4	2	2	4	3	2	2	2	2	1	3	2	1	2	4	4	2	3	3	3	3	3	3	3	3	1	2
39	4	4	2	3	4	5	3	4	3	3	3	2	3	3	4	4	3	3	3	3	3	2	4	4	3	2	3	4	3	3	1	2	1	2	2	2	3	2	2	2	3	3	2	1	2	2	2	2	2
40	4	3	2	2	4	4	3	5	4	2	4	4	4	3	4	4	2	3	3	4	4	2	2	2	2	2	2	2	2	2	2	1	3	2	1	2	3	4	3	3	3	3	3	3	3	3	0	0	0
41	4	3	2	2	3	4	4	4	4	2	4	2	4	4	4	4	2	2	2	2	2	4	4	4	2	2	4	4	1	1	1	2	1	2	2	1	2	2	3	4	4	2	3	3	3	2	0	0	0
42	4	4	2	2	4	4	4	4	4	4	4	2	4	4	4	4	4	2	2	2	2	4	3	2	4	2	4	4	2	2	2	1	1	2	1	2	3	3	1	3	2	3	3	2	2	2	3	2	2
43	5	5	2	4	2	4	4	4	4	2	4	1	2	4	4	2	1	2	2	2	2	5	2	2	2	2	2	4	2	1	3	1	2	2	1	1	2	2	3	1	2	4	3	3	3	2	2	0	2
44	4	3	4	1	2	2	4	4	4	2	4	2	4	5	4	4	2	3	3	2	3	4	2	2	2	2	2	4	2	2	1	1	2	1	0	2	4	1	4	4	4	4	4	3	3	3	1	0	0
45	3	2	2	4	5	5	2	5	5	4	4	2	4	4	4	4	2	4	4	4	4	2	2	4	4	4	2	4	2	2	1	1	3	2	1	1	4	3	3	3	3	4	4	3	3	3	0	0	0
46	5	2	2	2	5	4	4	5	4	2	4	2	2	4	4	4	2	4	4	2	2	2	2	2	2	2	2	4	3	3	1	1	2	2	2	1	3	3	2	2	2	3	2	2	2	3	1	1	0
47	3	4	2	2	4	4	2	2	4	4	2	2	4	4	4	4	4	4	4	4	4	2	4	4	4	2	4	4	3	3	1	2	1	2	2	1	2	2	2	2	2	1	1	1	1	1	1	0	0
48	4	2	4	2	2	4	4	4	4	2	2	2	4	4	4	4	2	2	4	4	4	4	4	2	2	4	2	4	2	2	2	1	2	2	1	2	3	3	2	3	3	3	3	3	3	3	0	0	0
49	4	4	5	5	4	5	4	5	4	2	4	1	4	5	5	5	1	4	4	4	4	5	4	4	2	2	2	4	2	2	3	0	3	2	2	2	3	2	2	2	3	3	2	2	2	3	0	0	0
50	4	4	2	2	4	2	4	2	2	2	3	2	4	4	3	2	2	2	2	2	2	4	2	2	2	2	2	2	2	2	2	2	2	1	1	2	3	2	2	2	2	3	2	2	2	2	0	0	0
51	4	4	2	3	4	4	4	4	4	2	4	2	2	3	4	4	2	3	3	3	2	2	4	4	3	2	4	4	4	4	2	1	2	1	1	2	3	2	2	2	2	3	3	2	2	3	2	0	2
52	2	2	2	1	1	1	5	4	2	1	5	2	2	4	4	4	4	4	2	2	2	4	2	1	1	2	2	2	2	2	1	1	1	2	1	2	3	3	2	2	2	3	2	2	3	2	0	1	1
53	5	5	1	2	5	2	5	5	5	1	1	1	4	4	2	4	2	4	4	4	4	4	2	4	2	2	2	2	2	2	1	1	3	2	1	3	4	4	4	4	4	4	2	4	4	3	1	0	0
54	4	5	1	4	5	5	4	4	4	4	4	2	2	4	4	4	2	4	4	4	4	2	4	2	4	2	2	4	3	2	2	2	2	1	2	1	3	1	3	3	3	3	4	4	4	4	3	2	2
55	4	4	1	2	5	4	4	4	4	1	2	1	1	4	2	2	2	2	2	1	1	1	5	4	4	1	3	4	2	1	1	2	2	2	2	2	4	2	3	2	2	3	3	3	3	3	0	0	0
56	3	4	2	2	4	4	4	4	4	2	4	2	2	4	4	4	4	2	4	3	4	2	2	4	2	3	2	4	3	2	1	1	2	2	1	2	3	2	1	2	2	3	3	2	3	2	1	0	2
57	3	3	2	2	2	2	4	4	4	2	4	2	4	5	5	5	2	3	3	2	2	2	5	4	2	1	4	5	2	2	0	2	1	1	1	1	2	2	1	1	1	2	2	2	2	1	2	1	2
58	4	5	1	2	5	4	4	4	3	2	4	1	2	4	4	3	1	3	3	3	3	2	4	4	3	1	4	3	2	2	1	1	1	2	2	1	3	3	2	3	3	3	3	3	3	3	0	0	0
59	4	4	2	2	4	4	3	3	4	2	2	2	4	4	4	4	4	3	4	4	4	2	2	3	3	3	2	2	2	2	1	1	2	2	1	2	3	3	3	3	4	3	3	4	4	3	0	0	0
60	2	2	4	4	4	4	4	4	4	2	4	4	4	4	4	2	2	4	4	4	4	2	4	4	2	2	4	4	2	2	3	0	3	1	1	2	4	2	3	4	3	4	3	4	4	3	0	0	0
61	5	5	1	5	5	4	4	2	2	2	2	2	2	4	4	4	2	2	2	2	2	4	2	2	2	4	4	4	1	1	3	1	2	0	0	2	4	3	4	4	3	4	3	4	3	3	0	0	0
62	4	4	1	2	5	4	4	4	2	2	3	2	4	4	4	4	4	4	4	4	4	4	2	2	2	4	2	2	2	2	2	1	2	2	2	2	3	3	1	3	3	3	3	3	3	3	0	0	0
63	3	4	3	2	2	4	4	4	4	2	4	2	2	4	4	4	2	4	4	2	4	4	4	3	2	3	4	3	2	2	1	1	2	2	1	2	4	2	2	3	4	4	3	4	4	3	1	1	1
64	4	4	2	5	5	4	3	4	5	2	4	2	4	4	4	4	2	1	1	1	1	4	5	5	4	1	4	4	3	3	0	1	1	2	2	1	1	4	2	2	2	2	2	3	3	2	3	2	2
65	5	5	1	2	5	5	5	2	2	2	2	2	2	5	5	5	2	5	5	2	4	2	5	4	2	2	5	5	2	2	1	2	2	1	1	2	2	2	2	2	2	4	4	2	4	3	0	0	0
66	4	4	3	3	5	4	4	4	3	3	4	2	4	4	4	4	3	4	4	4	4	4	4	4	2	2	5	5	2	2	2	2	2	2	2	1	2	3	2	2	2	3	2	2	2	2	0	0	0
67	5	5	1	3	5	5	4	2	2	2	4	2	4	4	4	4	2	5	5	5	5	1	5	5	5	1	5	5	2	2	2	0	2	1	1	2	3	2	1	3	3	3	2	2	2	2	0	0	0
68	4	4	2	1	4	4	4	4	4	4	4	2	2	5	5	5	2	1	1	2	1	5	1	2	1	1	1	4	1	1	2	1	3	2	1	3	4	2	3	4	4	4	4	4	4	4	1	0	0
69	4	5	2	4	2	4	4	5	4	2	4	2	2	5	4	4	2	4	2	2	2	4	4	4	2	2	4	4	3	2	1	1	1	2	2	2	3	3	2	2	2	3	3	2	2	2	1	0	0
70	5	4	1	4	5	4	4	4	3	2	2	3	3	4	4	4	2	4	4	3	4	5	4	4	3	4	4	5	2	2	2	1	2	2	1	2	3	1	3	4	3	3	3	4	3	3	0	0	1
71	4	4	2	3	4	4	4	4	2	2	4	2	4	4	4	4	2	4	3	3	4	2	4	4	4	2	4	4	2	2	1	1	2	1	1	2	3	2	2	3	2	3	2	2	2	2	1	0	0
72	4	4	4	4	4	4	2	4	2	2	2	4	4	2	4	4	4	5	4	4	4	4	4	2	2	2	4	2	2	2	1	2	2	2	1	2	2	2	1	3	3	2	3	3	3	2	0	0	2
73	1	4	5	2	5	4	1	4	1	1	2	2	4	4	4	4	5	2	2	2	2	4	4	4	2	5	2	4	2	2	1	1	2	2	2	1	2	2	1	2	2	2	2	2	2	2	0	0	0
74	4	2	2	4	4	4	4	4	2	2	3	4	4	3	3	3	2	4	4	4	4	2	4	4	4	2	4	4	2	3	1	2	1	2	2	1	2	2	1	2	2	2	2	3	2	2	1	0	0
75	5	4	2	4	4	4	4	4	4	2	4	4	3	4	4	4	3	4	3	3	2	4	4	4	4	2	4	4	2	2	1	1	2	2	1	2	3	3	2	2	2	3	3	3	2	2	0	1	1
76	4	4	1	3	4	4	3	4	4	2	3	2	4	3	4	4	4	4	4	4	4	3	4	5	4	1	4	4	4	4	2	1	2	1	1	2	3	2	3	4	3	3	3	3	3	3	1	0	0
77	4	4	2	2	5	5	4	3	3	2	2	4	4	4	4	4	2	4	4	4	4	4	4	4	2	2	4	4	2	2	2	1	2	2	2	2	3	2	1	2	2	3	3	2	2	2	0	2	2
78	5	5	5	2	5	5	2	2	5	2	1	2	2	1	4	5	5	5	5	5	5	5	5	4	5	1	5	5	1	1	1	1	3	2	2	2	2	4	4	4	2	2	2	2	2	2	1	1	0
79	4	3	2	1	4	4	5	4	4	3	4	1	2	4	4	4	2	2	1	2	2	4	1	1	1	3	1	4	2	2	2	0	3	1	1	2	3	2	2	3	3	2	2	2	3	3	0	1	0
80	5	4	2	1	4	4	4	4	4	2	4	2	2	4	5	5	2	3	4	4	2	3	2	2	2	2	2	2	2	2	2	1	2	1	1	2	3	2	2	3	3	2	3	3	3	3	0	0	0
81	2	2	4	2	4	4	5	4	2	4	2	4	4	5	4	4	5	5	5	2	4	5	2	2	2	4	2	2	3	2	1	1	2	2	1	2	3	2	3	2	3	3	3	2	2	2	0	0	0
82	3	2	4	2	2	3	5	3	4	4	4	2	3	4	4	4	3	2	3	2	3	4	4	2	1	3	4	3	2	1	2	1	2	1	0	2	2	3	2	3	2	3	2	2	2	2	1	0	0
83	4	4	2	4	5	5	2	4	4	2	2	3	5	2	4	4	2	4	4	5	2	1	1	4	1	1	4	1	2	2	1	2	1	2	1	2	3	2	1	3	3	3	2	3	3	1	0	0	0
84	4	3	2	1	3	4	4	3	3	1	4	1	1	5	4	4	2	2	1	2	2	4	2	2	2	1	2	4	2	2	2	1	2	1	1	2	3	3	3	2	3	3	4	4	4	3	1	0	0
85	2	2	2	2	4	4	4	4	2	2	4	2	2	5	4	4	2	2	2	2	2	2	2	2	2	4	2	2	2	2	2	0	2	1	1	2	3	3	3	2	3	3	2	2	2	2	0	0	0
86	4	4	2	4	4	4	5	4	4	2	3	4	2	4	4	4	2	2	2	2	2	4	3	3	3	2	4	4	2	2	1	2	1	1	1	2	2	2	2	2	2	2	2	2	2	2	0	0	0
87	5	2	4	2	5	5	4	4	4	4	5	2	4	5	5	4	4	4	4	4	4	4	2	2	2	2	2	2	2	2	1	1	2	2	2	2	3	2	2	3	3	3	2	3	2	2	1	0	0
88	5	5	2	5	5	5	2	2	2	1	4	2	4	4	4	5	2	4	5	2	2	3.52	2	5	5	1	5	5	3	2	3	1	2	3	3	1	3	3	1	2	2	3	3	3	2	2	2	1	0
89	5	5	2	4	5	5	4	1	1	2	2	2	2	4	4	4	2	2	2	2	2	4	2	4	2	2	2	2	2	2	1	1	2	2	2	2	2	3	2	3	3	2	3	2	3	2	0	0	0
90	4	2	2	4	4	4	4	4	4	2	4	1	2	4	4	4	2	3	3	4	2	2	4	4	2	4	2	3	2	2	1	1	2	1	1	2	3	2	1	3	2	2	3	2	2	2	0	0	0
91	1	2	2	2	3	2	4	4	2	2	4	1	2	4	4	4	2	2	2	2	2	4	2	2	2	2	2	2	2	2	1	1	2	1	1	2	3	1	3	2	2	3	2	3	3	3	0	0	0
92	4	4	1	2	5	4	2	3	2	3	4	4	4	3	4	2	3	2	2	2	3	4	2	2	2	3	2	4	2	2	1	1	2	2	1	2	3	2	2	3	3	3	3	2	3	3	1	0	2
93	2	1	1	4	4	4	4	4	4	1	2	2	2	4	4	4	2	1	1	2	2	1	1	1	2	5	2	2	2	2	1	0	2	1	1	2	2	2	2	3	2	3	2	2	2	3	0	0	1
94	5	5	1	2	5	5	5	5	4	2	4	2	3	4	4	4	2	4	2	2	2	4	3	3	2	2	4	4	2	2	1	1	2	2	0	2	4	3	3	3	3	4	3	4	3	3	0	0	0
95	5	4	2	4	5	5	4	5	4	2	4	2	4	4	4	4	2	2	4	4	3	4	4	4	4	2	4	5	2	2	2	2	2	1	1	2	4	1	3	2	2	3	3	3	2	2	0	0	0
96	2	2	4	4	4	4	4	4	1	1	4	1	1	1	3	4	1	2	4	4	4	2	2	2	1	2	1	1	2	2	1	1	2	1	1	2	3	2	1	2	2	4	4	4	3	3	1	1	1
97	5	5	1	2	4	4	3	4	4	3	1	4	4	5	5	5	2	2	2	2	2	4	2	2	2	3	4	4	3	3	1	2	1	2	2	1	1	1	1	1	1	1	1	1	1	1	0	0	0
98	2	2	4	2	4	4	4	5	4	2	4	2	2	4	4	4	1	1	2	2	2	5	1	1	4	4	4	4	2	2	2	1	2	1	1	2	4	2	1	3	2	3	3	3	3	3	2	0	0
99	5	5	2	2	5	5	4	4	4	2	2	2	4	4	4	4	4	4	2	2	2	4	4	2	4	2	4	4	3	3	1	1	1	2	2	1	3	2	1	2	2	2	2	2	2	2	2	0	2
100	4	4	2	1	3	4	4	5	4	2	4	1	2	4	4	4	4	3	3	2	2	3	4	2	2	2	4	3	2	2	0	2	2	1	1	2	3	2	3	3	3	3	2	3	3	2	1	0	1
101	5	5	2	4	5	5	4	4	2	2	4	2	4	4	4	4	2	3	3	3	3	3	4	4	4	2	4	4	2	2	1	1	1	2	2	2	2	3	2	1	1	2	2	1	2	2	1	1	0
102	4	4	1	3	4	4	4	4	4	2	4	2	3	3	4	4	2	3	3	3	2	3	4	3	3	2	4	4	3	2	1	1	2	2	2	2	2	2	2	3	3	3	3	3	3	2	0	2	2
103	5	5	1	2	2	4	4	2	2	2	2	4	4	2	2	2	2	2	2	2	2	4	2	2	2	2	2	2	2	2	2	1	2	1	1	2	3	3	2	3	3	3	3	3	3	3	0	0	0
104	2	2	4	1	1	1	4	5	3	2	4	2	2	5	4	4	2	2	1	2	1	4	1	1	1	4	2	1	2	1	1	1	2	0	1	2	3	2	3	2	2	3	2	2	2	3	0	0	0
105	4	4	2	3	5	5	4	4	4	2	4	2	4	4	4	4	2	2	2	3	2	4	3	2	2	2	2	2	2	2	1	1	2	1	1	2	3	3	2	3	3	3	3	3	3	3	2	1	1
106	4	5	1	4	4	3	4	4	4	4	4	2	2	4	4	4	2	4	2	4	2	2	4	4	4	2	4	4	2	2	2	1	2	1	2	2	4	3	2	3	3	3	3	2	2	3	1	0	0
107	3	2	4	3	4	3	4	2	2	2	2	3	4	4	4	4	4	2	2	3	2	4	2	2	2	4	2	2	2	2	1	1	2	2	1	2	3	1	3	3	3	3	3	3	3	3	1	0	0
108	4	4	2	4	4	4	2	4	4	2	4	2	4	4	4	4	4	3	4	4	4	2	4	4	2	2	4	4	2	2	2	1	2	2	1	2	3	3	2	2	2	3	3	3	3	2	0	0	0
109	2	4	4	4	4	4	4	4	4	2	4	2	2	4	4	4	2	4	4	4	4	4	4	4	4	2	2	4	2	2	1	1	2	2	1	2	3	1	1	2	1	3	3	3	3	2	2	0	0
110	5	4	2	2	5	4	2	2	2	2	4	2	2	4	4	4	2	3	4	3	3	4	4	4	2	3	4	4	3	2	2	1	2	2	1	2	3	2	3	3	3	3	3	3	3	3	1	0	1
111	2	4	4	2	4	4	1	2	2	4	2	4	2	4	4	4	4	4	4	4	4	2	4	4	2	2	4	4	3	3	2	2	2	1	1	2	3	1	3	1	1	3	3	1	3	1	0	1	1
112	4	4	2	2	2	2	4	4	4	1	4	2	4	5	4	4	1	3	3	3	2	4	4	4	2	1	4	4	2	2	1	0	2	2	0	2	3	4	3	4	4	4	4	3	3	4	1	0	0
113	4	4	2	2	4	2	5	2	2	2	2	2	2	4	4	3	2	4	4	4	4	3	4	2	4	3	4	4	2	2	3	0	2	1	1	2	3	3	3	3	2	3	3	3	3	3	1	0	0
114	4	4	2	1	5	5	4	4	3	2	4	4	4	4	5	5	4	4	5	4	4	4	4	4	1	3	4	4	2	2	2	2	2	2	2	2	4	3	3	4	3	3	2	2	2	2	0	1	2
115	4	5	2	4	5	5	4	4	4	2	2	1	2	4	4	4	2	2	2	2	2	4	4	4	2	2	4	5	2	2	2	1	2	1	1	2	3	3	1	2	2	3	3	3	3	3	0	0	0
116	5	5	1	5	5	5	4	5	4	1	4	2	4	5	4	5	2	4	4	4	5	4	5	5	5	1	5	5	1	2	3	2	2	2	2	2	3	4	1	3	3	4	4	3	3	4	0	1	0
117	5	4	1	4	4	4	4	4	2	2	4	2	2	4	4	4	2	4	2	2	2	4	4	4	2	2	2	4	2	2	2	1	2	2	2	2	2	2	3	4	3	3	2	2	2	3	0	1	0
118	2	2	4	2	4	2	5	5	4	1	4	2	2	5	5	4	2	2	1	2	2	4	2	2	2	2	2	2	2	2	1	1	1	2	2	1	3	1	3	2	2	3	2	2	3	2	0	0	0
119	3	4	2	2	4	2	4	3	2	4	3	3	4	4	4	3	4	3	4	4	4	2	4	4	2	4	2	4	1	1	2	1	2	1	1	2	4	4	3	3	2	3	3	3	4	3	0	0	0
120	2	4	2	2	5	4	4	2	2	4	4	2	2	4	4	4	2	2	2	2	2	4	2	2	2	4	2	2	1	2	2	1	2	1	2	2	3	2	3	3	3	3	3	3	3	3	0	0	0
121	4	4	4	2	4	4	4	4	4	4	4	2	4	4	4	4	4	4	4	4	4	4	4	4	4	2	4	4	1	1	1	1	2	2	2	2	3	3	2	2	2	3	3	2	2	2	2	0	0
122	4	4	2	3	4	4	3	4	1	2	1	2	4	4	4	3	4	3	2	2	2	4	4	2	4	2	4	4	2	2	2	1	2	1	1	2	3	2	2	2	2	3	2	2	2	2	0	0	0
123	5	4	1	4	4	4	4	4	2	4	2	2	4	4	4	2	4	4	4	4	4	2	4	4	2	2	4	5	2	2	2	0	2	2	1	2	2	3	2	2	1	3	2	2	2	2	2	0	0
124	4	4	3	2	4	4	4	5	5	1	4	2	2	4	4	4	2	3	3	3	3	4	2	2	2	3	2	4	2	1	2	1	2	1	1	2	2	2	2	3	2	3	3	2	2	2	0	0	0
125	4	4	2	3	2	3	4	4	4	2	5	2	2	5	4	4	1	2	2	2	2	3	2	2	2	4	2	1	2	2	2	3	2	1	1	2	4	3	2	2	2	4	3	3	3	2	0	0	0
126	2	2	4	1	4	2	5	4	2	1	4	2	2	2	4	4	2	1	1	2	1	2	2	2	1	5	5	2	2	2	1	0	3	3	2	2	3	3	3	3	2	3	3	3	3	3	0	0	0
127	4	2	2	1	2	2	4	4	2	2	4	2	2	4	4	4	2	2	2	1	1	4	4	4	3	2	2	4	2	2	0	1	1	2	2	1	3	2	2	2	3	3	3	3	3	2	0	0	1
128	4	4	2	4	4	4	2	3	3	2	3	2	4	3	3	3	2	4	3	2	2	2	4	4	3	2	4	4	2	2	1	1	1	2	1	2	4	4	2	1	1	3	1	1	2	2	0	0	0
129	5	4	4	1	1	4	2	4	4	4	4	2	4	4	4	4	1	2	2	2	2	4	2	1	1	4	4	4	1	1	2	0	2	2	2	2	3	2	2	2	2	3	3	3	3	2	0	0	0
130	4	4	2	4	2	4	4	4	4	2	4	2	1	5	5	5	2	3	3	2	2	4	4	2	2	2	4	4	1	1	1	1	2	1	0	2	4	4	4	4	4	4	4	4	4	4	1	1	0
131	4	2	2	2	4	2	4	4	2	2	1	2	4	4	4	2	2	2	2	2	2	4	2	2	4	2	4	4	2	2	2	1	2	1	1	2	3	3	2	3	3	3	3	3	3	3	0	0	0
132	4	4	1	4	4	5	4	2	2	4	2	2	4	4	4	4	2	5	5	5	4	1	4	4	4	2	4	4	2	2	2	1	2	2	1	2	3	3	1	1	1	2	2	3	3	2	0	0	1
133	4	4	2	4	2	4	4	4	4	1	5	2	2	5	4	4	2	2	2	2	2	4	4	4	3	2	3	4	2	2	2	1	2	1	1	2	3	1	3	3	3	3	3	3	3	3	0	0	0
134	2	2	2	1	2	2	4	4	4	2	4	1	2	4	4	4	2	3	2	1	1	4	3	3	2	2	2	2	2	2	2	1	1	1	1	1	3	2	3	3	2	3	3	2	3	2	1	0	0
135	2	2	4	2	2	2	4	4	4	2	4	2	2	4	4	4	2	2	2	2	2	4	2	2	2	4	2	2	2	2	2	1	2	1	1	2	3	3	2	3	3	3	3	3	3	3	3	0	0
136	4	4	2	4	5	5	5	2	2	4	4	1	2	5	5	5	3	5	3	5	5	1	5	5	5	1	5	5	3	3	2	3	1	3	3	3	2	3	2	2	2	2	2	2	2	2	0	2	0
137	4	4	4	2	4	4	5	4	4	4	4	3	2	5	5	4	4	4	4	4	4	4	2	2	2	4	2	2	2	2	2	1	2	1	2	2	3	1	1	3	2	2	3	3	3	2	0	0	0
138	4	5	1	3	5	5	4	4	5	4	2	5	5	4	4	4	4	5	5	5	5	4	5	5	3	1	5	5	2	2	1	2	1	1	2	1	3	2	4	3	3	3	3	3	3	3	1	2	1
139	4	3	2	3	5	5	4	4	5	2	2	2	4	4	4	4	2	2	4	2	4	4	4	2	2	2	2	2	3	3	2	1	2	2	1	2	3	3	1	2	3	4	2	3	2	3	1	0	0
140	4	4	2	2	4	4	4	4	4	2	2	4	4	2	4	4	4	2	2	2	2	4	2	2	2	2	2	2	3	2	1	1	2	2	2	1	2	2	2	2	2	2	2	3	3	3	1	1	1
141	4	4	2	3	4	4	3	4	3	3	2	3	2	5	4	4	4	3	3	3	3	2	3	3	3	3	3	3	2	2	1	1	2	1	1	3	2	2	3	2	2	3	2	4	3	3	0	0	0
142	2	4	1	2	5	5	5	4	2	1	4	1	2	5	4	4	2	4	2	2	2	4	4	4	2	2	2	4	2	2	2	1	3	0	0	3	4	2	3	4	4	4	4	4	4	4	0	0	0
143	4	4	2	3	4	3	4	3	2	3	2	3	4	4	4	4	2	3	3	3	3	4	2	2	2	3	2	2	2	2	2	1	2	1	1	2	3	2	3	3	3	3	3	3	3	3	1	0	0
144	2	2	4	2	2	2	4	4	2	2	3	2	4	4	4	4	4	4	4	4	4	3	4	4	2	4	4	4	1	1	1	1	2	2	2	2	2	2	1	2	2	2	2	4	2	3	0	0	0
145	5	5	1	5	5	5	1	2	4	2	2	2	4	5	5	5	5	5	5	5	5	1	5	5	5	1	5	5	2	2	3	2	3	2	3	3	3	3	1	2	3	2	2	2	2	2	3	3	0
146	2	2	4	2	4	3	5	4	2	2	4	2	2	4	4	4	2	4	4	2	4	2	4	3	4	4	4	4	2	2	3	0	2	1	1	3	3	3	2	3	3	2	2	3	3	3	2	2	0
147	4	4	2	3	4	4	4	4	4	4	4	2	4	4	4	4	3	4	4	4	4	3	4	4	2	2	4	4	2	2	2	2	2	1	1	2	2	2	2	3	3	3	2	2	2	3	0	0	0
148	4	4	2	2	3	4	4	4	4	2	4	2	2	4	4	4	2	2	2	2	2	4	2	2	2	2	2	3	2	2	1	1	2	1	1	1	3	3	2	3	3	3	3	3	3	3	1	0	0
149	4	4	2	2	2	2	4	4	4	2	4	2	2	4	4	4	2	3	3	3	3	4	3	3	3	3	3	3	2	2	1	1	1	2	1	2	2	2	2	2	2	2	2	2	2	2	0	0	0
150	4	4	1	2	4	4	4	5	4	1	4	2	4	4	4	4	2	4	4	4	4	4	4	4	4	1	4	4	2	2	1	1	1	2	2	1	2	2	4	4	4	3	3	3	3	3	1	1	0
151	5	5	2	4	4	5	4	5	5	2	4	2	4	5	4	4	2	2	2	2	2	4	4	4	2	2	2	2	3	3	2	1	2	1	1	2	3	2	2	3	3	3	3	3	3	2	0	0	0
152	5	5	1	4	4	4	4	4	4	2	4	2	2	5	4	4	2	2	1	1	1	4	4	4	4	2	4	4	2	2	1	1	2	1	1	2	2	2	2	2	2	2	3	3	3	3	1	1	0
153	5	4	1	1	4	4	4	4	4	2	4	2	2	4	4	4	2	4	4	4	4	3	4	4	3	2	3	4	2	2	1	0	2	1	0	2	4	3	2	3	2	3	3	3	3	3	0	0	0
154	4	4	2	2	4	4	4	2	4	3	3	2	4	3	4	4	4	4	4	4	4	4	5	5	4	3	4	4	2	2	1	1	2	2	1	2	3	2	3	2	3	3	3	3	3	3	0	1	0
155	5	5	1	3	5	5	2	4	2	2	4	2	4	4	4	4	2	3	2	2	2	4	4	4	2	2	4	4	3	3	1	1	2	2	1	1	2	2	1	2	2	2	2	2	2	2	0	0	0
156	4	4	2	4	4	4	4	4	4	2	4	2	2	4	4	4	2	2	2	4	2	4	4	4	2	2	4	4	2	2	2	1	2	1	1	2	3	3	3	3	3	3	3	3	3	3	1	1	1
157	2	4	2	4	4	4	4	5	4	2	4	2	2	5	5	5	2	2	2	2	2	4	4	4	2	4	4	5	3	3	2	1	2	2	1	2	3	2	1	2	2	3	2	3	3	2	0	0	2
158	5	5	4	1	4	3	5	3	3	2	3	2	4	5	5	5	2	2	2	2	2	4	4	2	2	3	4	2	2	1	2	1	2	2	1	2	4	2	1	3	3	3	3	3	3	3	0	0	0
159	5	5	2	1	5	5	4	4	5	3	4	3	3	5	5	4	4	3	3	3	3	4	4	4	3	3	4	5	2	2	2	2	2	1	1	2	3	3	4	3	3	4	3	3	4	3	0	0	0
160	4	4	2	4	2	4	4	4	4	2	4	4	4	4	4	4	4	4	4	4	4	4	2	2	2	2	2	5	2	2	0	1	1	2	2	2	3	3	2	3	3	3	3	3	3	3	2	2	2
161	2	2	5	1	5	4	1	1	2	5	1	2	4	5	5	5	2	1	1	1	1	5	1	1	1	5	1	1	2	2	1	2	1	2	1	1	3	2	2	2	1	2	2	3	3	3	2	0	0
162	4	4	1	2	4	4	3	4	4	2	4	2	2	4	3	2	2	2	2	2	2	4	3	2	2	2	2	4	2	2	2	1	2	1	1	2	3	3	2	3	3	3	3	3	3	3	0	0	0
163	4	3	4	2	4	3	4	4	4	2	4	2	2	4	4	4	2	3	2	2	2	4	2	2	2	4	2	2	2	2	1	1	2	2	1	2	3	3	2	3	3	3	2	3	3	2	3	0	0
164	4	4	2	2	3	3	4	4	4	2	4	2	2	5	5	5	2	3	3	4	3	3	4	3	4	2	4	4	2	2	2	1	2	2	1	2	3	3	2	2	2	3	3	3	2	3	1	1	1
165	5	5	5	1	5	1	5	5	1	4	5	5	5	5	5	5	1	5	2	5	1	2	4	2	2	2	4	4	1	1	3	0	3	1	1	2	3	3	1	3	3	4	4	4	3	4	1	0	2
166	4	4	2	1	4	4	5	4	4	2	4	2	4	5	5	5	1	2	2	4	4	5	1	1	1	1	2	2	2	2	0	0	3	2	1	2	3	3	2	4	4	4	4	4	4	4	0	0	0
167	2	2	2	2	4	4	4	4	4	2	4	2	4	4	4	4	2	2	2	2	2	4	2	2	2	2	2	2	2	2	1	1	2	2	1	2	3	2	2	3	2	3	3	3	3	3	0	0	0
168	4	5	3	2	5	5	3	3	3	4	3	2	4	4	4	4	3	3	4	4	4	4	2	2	2	3	2	2	3	2	1	1	2	1	2	1	2	3	1	2	2	2	2	2	2	2	2	0	0
169	5	5	2	2	5	5	2	4	4	2	2	2	4	4	4	4	4	2	2	4	2	4	4	4	4	2	4	4	3	3	1	2	1	1	2	1	2	1	1	2	2	2	2	2	2	2	1	0	1
170	4	2	2	2	2	2	4	2	2	4	4	2	4	4	4	4	2	2	2	2	2	4	2	2	2	2	2	2	2	2	2	1	2	1	1	2	3	3	3	3	3	3	3	3	3	3	0	0	0
171	5	5	2	3	4	4	4	4	4	2	4	2	3	4	4	4	2	2	2	2	2	4	4	4	3	2	4	4	3	3	2	1	1	2	2	1	2	1	2	2	2	3	2	3	3	3	0	1	0
172	4	4	2	3	4	4	4	3	2	2	4	2	3	4	4	4	3	3	3	3	3	4	3	2	2	2	3	4	2	2	2	1	2	1	1	2	3	3	2	2	2	3	3	2	3	2	1	0	0
173	4	3	2	2	2	2	3	4	4	2	4	2	2	4	4	4	2	2	2	2	2	4	2	2	2	3	2	2	2	2	2	1	2	1	1	2	3	3	3	3	3	3	3	3	3	3	1	1	1
174	2	3	4	4	4	2	4	4	4	2	4	2	2	4	4	4	2	2	2	2	2	4	2	2	2	3	2	2	2	2	2	1	2	1	1	2	3	3	2	3	3	3	3	3	3	3	0	0	0
175	4	2	2	2	2	2	4	4	3	4	4	2	2	5	3	2	4	2	1	3	2	2	4	4	2	1	4	5	2	2	1	1	1	2	2	2	3	2	2	3	3	3	2	2	3	3	2	1	0
176	2	2	3	2	4	2	4	4	3	2	4	2	2	4	4	4	2	3	4	4	3	4	2	2	2	3	2	2	2	3	2	1	2	1	1	2	3	3	3	3	3	3	3	3	3	3	1	0	0
177	4	3	2	2	4	4	4	4	4	4	2	2	4	4	4	4	2	2	2	2	2	4	2	2	2	4	2	2	2	2	1	1	2	2	2	2	3	1	1	2	2	3	2	2	2	1	0	0	0
178	4	4	2	2	4	4	4	3	2	2	4	2	2	3	4	4	3	2	2	4	4	4	2	2	2	2	2	4	2	2	1	1	2	1	1	2	4	2	2	3	2	2	3	3	3	3	1	1	1
179	4	2	3	2	2	2	5	4	4	3	4	2	2	5	4	4	2	3	2	2	2	4	2	2	2	2	2	2	2	2	1	1	2	1	1	2	3	3	3	3	2	3	3	2	3	3	1	0	0
180	2	2	4	4	2	4	4	4	4	2	2	2	2	4	4	4	2	4	4	4	4	2	2	2	2	4	2	2	2	2	2	1	2	2	1	2	3	2	2	3	3	2	3	3	3	4	0	1	0
181	2	2	4	2	3	4	4	4	4	2	4	2	2	4	4	4	2	3	2	2	2	4	4	4	4	2	4	4	2	2	1	2	1	2	1	2	4	2	3	3	3	3	3	3	3	3	1	1	1
182	5	4	2	2	4	4	4	4	4	2	4	2	2	5	5	4	4	3	4	4	4	4	4	4	4	4	4	4	1	2	2	1	2	2	1	2	3	3	3	3	3	3	4	3	3	3	1	0	0
183	4	4	3	3	4	4	4	4	4	2	4	2	4	4	4	4	3	2	2	4	3	3	2	2	2	2	4	4	2	2	2	2	1	2	2	1	3	2	1	3	2	2	3	2	2	2	0	0	0
184	4	4	2	4	5	5	5	5	3	2	4	1	1	5	5	5	3	3	4	3	3	4	4	4	4	2	4	4	2	2	1	1	1	1	2	2	2	4	3	3	3	3	3	3	3	3	2	0	1
185	4	4	4	2	4	4	4	2	2	4	2	4	4	4	4	4	4	4	4	4	4	2	2	2	2	4	2	2	2	2	2	2	2	2	2	1	2	2	1	2	2	2	3	2	2	2	0	0	0
186	4	5	1	3	4	5	4	4	2	2	4	2	2	4	4	4	4	2	2	2	2	4	3	3	3	2	3	3	3	3	1	1	1	2	1	1	3	2	3	3	3	3	3	3	3	3	3	2	2
187	4	4	2	3	5	5	4	4	4	2	2	2	2	4	5	4	2	3	4	4	4	2	4	4	2	4	4	4	2	2	1	2	2	2	3	1	3	2	3	3	4	4	4	4	4	4	0	1	1
188	4	2	4	3	2	2	4	4	4	2	4	2	2	4	4	4	2	2	2	2	2	4	2	2	2	3	2	2	2	2	2	1	2	2	1	2	3	1	2	3	3	3	2	3	3	3	0	0	0
189	4	3	4	3	5	2	3	4	2	3	3	2	4	5	5	5	1	4	2	1	2	4	1	1	1	2	2	2	2	2	2	2	2	2	1	2	2	2	2	2	2	3	2	2	2	2	1	0	1
190	4	4	2	2	4	4	4	4	4	2	4	2	2	4	4	4	2	2	2	2	2	4	2	2	2	4	2	2	2	2	1	2	2	2	2	2	3	2	3	2	2	3	3	3	3	3	1	0	0
191	4	2	2	3	3	4	4	4	3	2	4	2	2	4	4	4	2	2	2	2	2	3	3	3	3	3	3	3	3	3	2	1	1	2	2	2	2	2	1	1	2	2	3	3	3	3	0	0	0
192	4	4	4	2	4	2	4	4	2	2	4	2	2	4	4	4	4	2	2	2	2	4	4	2	2	2	2	2	2	2	1	1	2	2	1	2	3	2	2	3	3	3	3	3	3	2	0	0	1
193	5	2	2	2	2	2	4	4	4	2	2	2	4	5	5	5	4	2	4	4	2	4	2	4	2	2	4	4	2	2	3	0	3	1	1	3	3	2	3	1	2	2	3	3	3	3	0	0	0
194	4	2	4	4	2	2	4	4	4	4	4	4	2	4	4	4	2	2	2	2	2	4	2	2	4	4	2	2	2	2	1	1	2	1	2	2	3	3	3	3	3	3	3	3	3	3	0	0	0
195	4	4	2	4	4	4	4	4	2	2	4	2	4	4	4	4	4	2	2	2	2	4	4	4	2	2	4	3	2	2	1	1	1	1	1	1	3	2	2	2	2	3	2	2	3	2	0	2	0
196	4	3	4	4	5	4	5	4	4	4	4	4	4	5	4	4	3	4	3	4	3	4	3	2	2	4	2	2	2	2	2	0	2	1	1	2	3	3	3	3	3	3	3	3	3	3	0	0	0
197	2	4	2	2	2	2	4	4	4	2	4	2	4	4	4	4	3	4	4	4	4	4	2	2	2	4	2	2	1	1	2	1	2	1	1	2	3	2	3	4	4	3	3	2	2	2	0	0	0
198	4	4	2	2	4	4	4	4	4	2	4	2	2	4	4	4	2	3	3	3	3	3	4	4	3	2	4	4	2	2	1	1	1	1	1	1	3	3	2	2	2	3	2	2	2	2	1	0	0
199	4	4	2	3	5	4	4	4	4	2	3	2	3	4	4	4	3	3	3	3	3	3	4	4	3	3	3	3	3	3	2	1	2	2	1	2	3	3	2	2	3	2	2	3	3	3	0	0	0
200	4	4	4	3	4	4	4	4	3	2	3	2	3	4	4	4	2	3	3	2	3	3	4	4	4	3	4	4	2	2	1	1	2	2	1	1	2	3	3	3	2	3	3	2	2	2	0	2	2
201	4	2	2	1	2	2	5	2	2	2	4	2	2	4	4	4	2	2	2	2	2	4	1	2	2	3	2	2	1	1	2	2	1	1	3	2	3	3	3	3	3	3	3	3	3	3	0	0	0
202	4	4	2	4	5	4	2	2	2	2	4	2	4	2	2	2	4	4	4	2	2	4	2	2	2	4	2	2	2	2	2	1	2	1	2	2	2	2	1	2	2	3	2	2	2	2	1	1	0
203	4	4	2	3	5	4	4	4	3	4	4	4	4	3	4	4	4	3	4	3	4	2	4	4	2	4	4	2	2	2	2	1	2	2	2	2	4	2	4	4	4	4	4	4	4	4	0	0	0
204	5	4	4	2	5	5	4	4	4	4	2	4	4	4	4	4	4	4	5	5	4	4	5	5	5	4	4	4	2	2	2	3	2	3	2	2	2	2	2	2	2	2	2	2	2	2	0	0	0
205	4	4	3	2	4	4	2	4	4	2	4	2	4	4	4	4	3	4	4	2	4	3	2	2	2	2	4	4	2	2	3	1	2	1	1	2	4	2	4	3	3	4	4	4	4	3	0	0	0
206	5	2	2	2	2	2	4	4	2	2	2	2	4	4	4	2	2	2	2	2	2	2	2	2	2	2	2	4	2	2	1	1	2	2	2	2	3	3	1	2	2	3	2	2	3	3	1	0	0
207	4	5	2	3	4	4	4	4	3	2	4	1	4	4	3	4	2	2	3	2	2	3	2	2	2	2	3	4	2	2	1	1	3	1	1	2	1	4	1	2	3	1	2	3	3	2	1	3	0
208	4	4	2	4	4	4	2	4	4	4	2	4	4	5	5	5	2	4	4	4	4	2	5	5	5	1	5	5	3	3	1	2	1	2	2	1	1	4	1	3	3	2	2	2	2	2.22	999	999	999
209	2	4	2	2	4	4	2	2	2	4	2	2	4	4	4	4	4	2	2	2	2	4	2	4	2	2	2	2	2	1	2	1	2	1	1	2	3	2	3	2	2	3	3	2	2	3	0	0	0
210	5	5	1	4	4	5	2	2	2	4	4	2	2	4	4	4	2	2	2	2	2	4	4	3	2	2	2	2	2	2	1	1	1	2	2	2	3	3	3	3	2	2	3	3	3	3	0	0	0
211	4	4	2	2	4	5	4	4	2	2	4	2	2	4	4	4	3	2	2	2	2	3	4	2	2	1	4	4	2	2	1	1	2	1	1	2	3	3	3	3	3	3	3	3	3	3	0	2	2
212	5	5	3	3	3	2	4	4	4	2	4	2	2	4	4	4	2	2	2	2	2	4	2	2	2	3	2	2	1	1	2	1	2	1	1	2	4	3	3	4	4	4	4	4	4	4	1	0	0
213	5	5	1	2	5	5	5	5	5	4	5	2	2	5	4	4	2	2	2	2	2	4	2	2	2	2	2	2	1	1	2	1	2	1	1	2	4	3	4	4	4	4	4	4	4	4	0	0	0
214	2	2	3	2	4	4	4	4	4	4	3	4	4	4	4	4	3	3	3	3	3	3	3	2	3	2	3	4	1	1	1	1	2	1	1	1	3	2	3	3	3	3	3	2	2	2	0	0	0
215	2	4	2	2	4	4	4	2	2	2	2	2	2	4	2	4	2	4	4	4	4	4	2	4	2	4	4	4	2	1	1	2	1	2	2	2	4	4	4	2	2	4	4	4	4	3	0	0	0
216	5	5	4	3	5	5	2	4	2	3	3	2	4	4	5	4	4	4	4	4	4	4	4	2	4	2	4	4	2	2	2	1	2	2	2	2	3	2	2	3	3	3	3	3	3	3	1	0	0
217	4	4	2	2	5	5	2	4	4	4	2	2	3	4	4	4	2	2	2	2	2	4	4	4	2	2	4	4	2	2	1	1	2	2	1	2	3	2	2	3	2	4	4	3	3	3	0	0	0
218	2	4	2	2	2	2	4	4	2	4	2	4	4	4	4	4	2	4	2	4	4	2	4	2	2	2	2	2	2	2	2	1	2	1	1	2	3	3	2	3	3	3	3	3	3	3	1	0	0
219	5	4	4	4	4	4	4	4	2	3	2	4	4	2	4	4	3	5	5	5	2	4	4	4	4	1	4	4	2	2	0	1	2	1	1	3	3	2	2	2	3	3	3	3	3	3	0	0	0
220	5	5	4	3	4	4	4	4	2	3	2	2	4	4	4	4	4	4	4	2	4	2	4	4	2	2	3	4	3	3	2	1	2	1	1	1	2	1	3	2	2	3	2	2	2	2	3	0	0
221	4	4	2	1	4	5	4	3	3	5	3	2	4	4	4	4	2	3	3	2	2	4	3	2	2	4	2	2	2	2	2	1	2	2	1	1	3	2	3	2	3	4	4	3	3	3	2	0	1
222	4	4	4	4	4	4	4	3	3	4	2	4	4	4	4	4	4	4	4	4	4	2	4	4	4	2	4	4	3	3	2	2	2	2	2	1	4	1	2	3	3	2	2	2	2	2	0	0	0
223	4	5	2	4	4	4	4	4	4	2	4	2	2	4	4	4	2	3	4	2	4	4	2	2	2	4	2	2	2	2	2	1	2	2	1	2	3	2	3	3	2	3	3	2	2	3	0	0	1
224	4	4	2	4	4	4	4	4	4	4	2	4	4	4	4	4	2	4	4	4	4	2	4	2	2	2	4	4	2	2	2	1	2	2	1	1	2	3	1	2	2	2	3	3	3	3	0	0	0
225	4	3	2	2	2	1	5	3	3	2	2	2	4	3	4	4	4	3	2	2	2	3	2	2	3	3	3	4	2	2	3	2	3	2	2	3	4	3	1	3	2	2	2	2	2	3	1	0	999
226	2	2	4	2	2	2	4	4	4	2	4	2	2	4	4	4	2	3	3	3	3	3	3	3	3	4	3	3	2	2	2	2	2	3	2	2	2	2	2	2	1	2	2	2	2	2	2	0	0
227	5	4	2	4	2	2	4	4	2	2	4	2	3	4	4	4	2	2	2	2	2	2	4	4	2	2	4	4	3	2	2	2	3	3	1	2	3	2	2	3	2	2	2	2	3	2	1	0	1
228	4	4	2	2	4	3	4	2	4	2	4	2	2	4	4	2	3	2	2	2	2	3	3	3	2	2	2	4	2	2	2	2	2	3	2	3	3	2	2	3	2	3	3	3	3	3	2	0	0
229	5	5	1	2	5	5	3	4	4	2	4	2	2	4	4	4	2	3	3	3	4	2	5	5	5	5	5	5	1	1	3	2	3	2	2	3	4	4	3	3	4	3	3	4	4	3	0	0	0
230	2	2	4	2	1	2	4	3	3	2	3	2	2	4	4	4	2	3	3	4	4	2	1	1	1	1	1	1	2	2	3	1	4	1	1	4	4	3	4	3	3	4	2	4	3	3	0	0	0
1001	4	3	2	2	4	4	4	4	2	2	4	2	2	4	4	4	2	2	2	2	3	4	1	2	2	2	2	2	2	2	4	1	4	2	1	4	4	4	3	2	2	2	2	3	3	3	0	0	0
1002	2	2	4	5	2	4	4	4	3	2	4	1	2	3	3	3	2	3	4	2	4	1	2	2	3	2	2	2	2	2	2	2	2	3	3	3	1	2	2	2	2	3	3	3	2	2	0	0	0
1003	2	2	4	2	2	2	4	4	4	2	4	2	2	4	4	4	2	2	2	2	4	4	2	2	2	2	2	2	2	2	2	2	3	3	2	3	3	2	2	2	2	3	2	2	2	2	0	0	0
1004	4	4	2	2	2	2	4	4	4	2	4	2	4	4	4	4	2	3	4	4	3	2	2	2	2	2	2	2	2	2	2	1	2	2	2	3	3	3	2	2	2	2	3	3	3	3	1	0	0
1005	4	2	2	2	5	4	4	4	4	4	4	2	3	5	5	5	4	2	4	4	4	4	4	4	4	2	4	4	2	2	3	2	3	3	2	3	3	3	2	2	2	3	2	3	3	3	0	0	0
1006	4	3	3	2	3	4	4	4	3	2	4	3	3	4	4	4	2	3	2	2	2	4	3	2	2	2	2	4	2	2	2	2	2	2	3	3	3	3	3	3	3	2	3	3	3	3	1	0	0
1007	4	4	3	2	4	4	4	4	2	2	2	4	5	4	4	4	4	4	4	4	4	4	4	4	3	2	5	5	2	2	2	3	3	3	2	3	3	2	3	3	3	3	4	4	3	3	2	1	0
1008	2	2	2	2	2	4	3	2	2	2	2	4	2	4	4	4	2	4	4	4	4	2	4	2	2	2	2	4	2	2	3	2	3	2	2	3	2	2	3	3	3	2	3	3	2	3	1	0	0
1009	4	4	2	2	4	2	3	4	4	2	2	2	4	5	1	5	2	4	4	2	2	4	4	4	4	1	4	4	2	2	2	2	2	3	3	3	3	3	3	2	2	3	3	2	3	2	1	0	1
1010	4	2	4	2	4	4	4	4	4	2	4	2	4	4	4	4	2	2	2	2	2	4	2	2	2	2	4	2	2	2	3	1	3	3	2	3	2	2	2	3	3	2	3	3	3	3	0	0	1
1011	2	2	2	2	4	4	4	2	2	2	2	2	2	4	4	4	2	4	2	2	2	4	2	2	4	2	4	4	2	3	3	2	4	3	2	3	4	2	2	2	2	3	3	2	2	2	1	1	1
1012	2	2	4	2	2	2	4	3	2	2	2	2	4	4	4	4	2	4	2	4	4	4	1	1	1	1	1	1	1	1	3	1	4	3	2	2	3	1	3	3	3	1	2	3	3	3	0	0	0
1013	4	4	2	2	4	4	4	2	4	4	4	4	4	4	4	4	4	2	2	4	4	2	4	2	2	4	2	2	2	2	3	2	3	3	2	3	3	3	3	3	3	3	3	3	3	3	0	0	0
1014	2	4	4	2	4	4	4	4	4	2	4	2	3	4	4	4	2	4	4	4	4	2	2	2	2	4	2	2	2	2	3	2	3	2	2	3	4	3	3	3	3	3	3	2	2	3	0	0	0
1015	4	4	3	3	2	1	4	4	4	2	4	2	2	4	4	4	2	3	2	2	2	4	2	3	2	3	2	2	2	2	3	3	2	2	4	3	3	3	3	3	2	3	2	2	3	3	0	0	0
1016	4	4	2	2	4	4	4	4	4	2	4	2	4	3	4	4	2	2	1	1	1	4	2	4	2	2	4	4	2	2	2	2	3	2	2	3	3	2	3	3	2	4	3	3	2	3	0	0	0
1017	3	2	2	2	2	2	4	4	4	4	3	2	2	4	4	3	2	2	2	2	2	2	2	2	2	2	2	3	2	2	3	2	3	3	2	3	2	3	3	3	2	3	3	3	3	3	1	0	0
1018	4	2	4	1	4	4	4	4	4	2	4	2	4	4	4	4	2	2	2	2	2	3	2	2	2	4	2	2	1	1	3	2	3	2	2	3	3	2	2	2	2	2	3	3	3	2	0	0	0
1019	4	4	2	3	4	4	2	4	3	2	2	3	2	4	4	4	4	3	2	3	2	3	4	4	3	2	4	4	2	1	2	2	3	2	2	3	3	2	3	3	3	3	3	2	3	3	0	0	0
1020	2	4	3	4	4	4	4	4	4	3	3	2	4	3	4	4	3	4	4	4	4	4	4	4	4	3	4	4	2	2	3	2	2	3	3	2	2	2	2	2	2	2	2	2	2	2	1	1	0
1021	4	4	2	4	5	5	777	4	4	2	2	4	4	4	4	4	4	5	5	5	5	1	4	5	2	1	4	4	2	2	2	2	2	3	3	2	1	2	1	2	2	2	2	2	2	2	1	1	0
1022	5	2	2	4	2	3	5	5	4	2	4	2	2	4	4	4	2	2	4	2	2	4	4	2	2	2	4	2	2	1	3	2	3	2	2	3	3	3	2	2	2	3	2	2	2	2	0	0	0
1023	4	4	2	2	4	4	2	4	2	4	2	2	2	4	4	2	2	2	2	2	2	2	4	4	2	2	4	4	2	2	3	2	3	2	2	3	3	2	2	3	3	3	3	3	3	2	0	0	0
1024	3	2	3	3	3	2	3	4	3	3	3	2	2	4	3	4	2	3	3	3	3	3	3	3	3	4	4	4	2	2	2	2	3	3	2	3	3	2	2	3	3	3	3	3	3	3	0	0	0
1025	4	5	2	4	5	4	3	4	4	3	2	3	4	4	4	4	3	2	2	3	3	4	4	4	4	2	4	4	2	3	3	3	3	3	3	3	2	2	2	2	3	3	2	3	2	3	2	0	0
1026	4	3	2	2	4	4	4	4	4	2	4	2	2	4	4	4	2	2	2	2	2	4	2	2	2	2	2	2	1	2	2	2	3	2	2	3	3	3	3	3	3	3	3	3	3	3	0	0	0
1027	2	2	4	2	2	2	4	4	4	2	4	2	3	5	4	4	2	2	2	2	2	4	2	2	2	3	4	2	1	1	2	2	2	2	2	3	4	2	4	3	3	3	3	3	3	3	0	0	0
1028	4	3	2	3	5	4	3	4	2	1	3	2	3	3	3	3	4	2	2	2	2	4	4	2	2	2	4	4	2	2	3	2	3	3	3	3	2	3	1	3	3	2	3	3	3	2	1	0	0
1029	2	2	2	2	4	4	4	4	4	2	4	2	4	4	4	4	2	2	1	2	2	4	4	4	4	2	3	4	2	2	3	2	3	3	2	3	3	3	2	3	3	3	3	3	3	3	1	0	0
231	2	1	2	1	2	2	4	2	2	1	4	2	2	2	4	4	2	1	1	2	1	4	2	2	1	3	1	1	2	1	2	1	3	2	2	3	3	2	2	3	3	3	3	3	3	3	0	0	0
232	2	2	2	2	2	2	4	3	4	2	2	2	2	3	3	3	2	3	4	4	4	2	2	2	2	4	2	4	1	1	3	2	3	2	2	3	3	3	3	3	3	3	3	3	3	2	0	0	0
233	4	4	2	4	4	4	5	4	3	2	2	2	4	4	2	4	4	3	3	3	2	4	5	5	5	2	5	5	1	2	3	3	2	3	3	3	2	1	3	3	3	3	3	3	2	1	0	0	0
234	4	2	2	1	3	1	5	4	4	2	4	1	2	4	5	4	1	2	2	3	2	4	3	3	2	3	2	2	2	2	2	2	3	2	2	4	3	3	3	3	3	3	3	3	3	3	1	0	0
235	4	4	1	2	4	2	4	4	4	2	3	1	3	3	4	4	1	4	4	2	2	2	4	4	4	1	4	4	2	2	2	2	3	2	2	2	3	3	3	3	3	3	3	3	3	3	1	0	0
236	4	4	2	2	4	4	4	2	2	2	2	2	4	2	4	4	2	2	2	4	2	3	4	4	2	4	4	5	2	2	3	2	4	1	2	4	4	3	3	3	3	4	4	3	3	3	0	0	0
237	4	2	2	2	2	4	2	4	2	4	2	2	4	3	3	2	4	2	2	4	2	2	4	4	3	2	2	4	2	2	2	2	2	3	2	3	3	3	2	2	2	3	1	2	3	2	2	0	0
238	4	4	2	4	3	3	4	4	4	2	4	2	4	4	4	4	2	2	4	3	4	3	3	3	3	3	3	3	2	2	2	2	3	2	2	3	3	2	1	2	2	3	3	2	2	2	0	1	1
239	2	2	4	2	2	2	4	2	2	2	4	2	2	4	4	4	2	4	4	4	4	4	2	2	2	2	2	2	2	2	3	2	3	3	2	3	3	3	2	2	3	3	3	3	3	3	0	1	1
240	4	4	2	2	4	4	4	5	4	2	3	2	2	4	4	5	2	4	3	3	2	3	4	4	4	2	2	4	2	2	2	2	3	3	3	3	3	3	2	2	3	3	3	2	2	3	1	0	1
241	4	4	2	2	4	4	4	4	4	2	4	2	4	5	4	4	2	4	4	4	4	2	4	4	4	2	4	5	2	2	2	2	2	3	3	2	2	2	2	1	2	3	2	2	2	2	1	0	0
242	2	2	2	3	4	2	5	4	2	2	4	1	2	4	4	4	2	5	4	5	5	4	4	4	4	4	4	4	1	1	2	2	3	3	2	3	3	3	2	3	3	3	3	3	3	2	0	0	0
243	4	2	2	2	2	4	4	2	2	2	4	2	2	4	4	4	2	2	2	1	2	4	2	2	1	4	1	1	2	2	2	2	2	2	3	3	3	3	2	4	3	3	4	3	3	2	1	1	0
244	5	5	1	2	5	4	4	4	4	2	2	4	4	2	4	2	4	4	2	2	2	2	2	4	2	2	4	4	2	2	2	2	2	2	3	2	3	2	1	3	2	2	2	2	3	2	0	1	0
245	4	4	2	3	4	4	5	5	4	5	5	4	5	5	5	4	3	3	3	4	4	4	4	4	4	4	4	4	1	1	3	2	4	2	2	4	4	3	4	3	3	4	4	4	4	4	1	1	1
246	5	5	2	3	5	5	4	4	5	4	5	3	4	5	5	5	3	3	3	4	4	4	5	1	4	4	4	4	1	1	4	1	4	2	2	4	4	3	4	3	3	4	4	4	4	4	1	0	0
247	4	4	2	4	4	4	3	3	2	4	3	4	4	4	4	4	3	4	4	4	4	2	4	4	3	3	4	4	2	2	3	2	3	2	2	3	3	3	2	3	2	3	3	3	3	3	2	0	0
248	3	3	2	2	3	4	4	4	4	3	2	3	3	4	4	4	3	3	3	4	2	2	4	2	2	2	3	4	2	2	2	3	2	3	3	2	3	2	1	1	2	2	1	1	1	1	2	1	1
249	4	4	3	2	4	3	4	2	3	3	3	2	4	4	3	3	2	3	3	4	4	2	4	4	3	3	4	4	2	2	2	2	2	3	3	2	2	3	2	2	2	2	2	2	2	2	1	1	1
250	3	3	3	1	2	2	4	5	5	2	1	5	5	1	1	1	3	4	4	4	4	2	4	4	4	2	4	2	2	2	2	2	3	3	3	3	4	3	3	3	3	3	3	3	3	3	0	0	0
251	3	3	3	2	3	3	4	2	2	3	3	2	4	3	3	3	3	4	4	4	4	2	3	3	3	2	2	4	2	2	2	2	3	2	2	3	3	3	2	3	2	3	2	3	3	3	1	0	0
252	3	3	3	3	4	4	2	3	2	4	2	4	4	2	2	2	4	999	3	4	4	3	4	2	2	4	2	2	2	2	2	2	3	3	3	2	3	2	1	2	2	2	2	2	2	1	1	0	0
253	2	2	2	1	2	2	4	2	2	4	2	2	4	2	4	3	4	3	2	3	2	4	2	2	2	4	2	2	3	3	3	2	3	3	3	3	3	3	3	4	3	3	3	3	3	3	1	2	2
254	4	4	2	3	4	4	4	4	2	2	3	2	3	4	4	4	2	2	2	2	3	3	2	2	2	2	2	2	1	1	2	2	3	2	2	3	3	3	2	2	2	3	3	3	3	3	0	0	0
255	4	3	3	1	1	2	4	4	4	2	2	2	2	4	4	4	2	2	2	2	2	3	1	1	1	4	1	2	2	2	3	2	4	3	2	3	3	3	2	3	3	3	3	3	3	3	1	0	0
256	2	4	4	4	4	4	4	2	2	3	4	2	2	4	4	4	3	4	3	3	3	4	4	4	4	4	4	4	2	2	3	2	3	3	1	4	3	4	4	3	3	3	3	4	3	2	0	0	0
257	2	2	3	1	3	4	4	4	4	2	4	1	2	4	4	4	2	3	3	3	3	2	2	2	2	2	3	3	2	2	2	1	4	4	2	3	3	2	3	3	2	4	3	2	2	3	1	0	0
258	4	2	3	3	2	2	5	3	4	2	4	2	2	4	4	4	2	3	3	3	3	3	3	3	3	4	3	3	1	1	3	2	3	2	2	3	3	3	2	3	2	3	3	2	3	2	0	0	0
259	3	3	3	3	3	3	4	4	2	3	3	2	3	4	3	3	2	5	5	5	3	1	3	1	1	1	1	1	2	2	3	2	3	2	2	3	3	3	2	2	2	2	2	2	2	2	0	0	0
260	4	2	4	2	3	4	4	3	3	3	3	3	4	4	4	3	2	2	2	2	2	3	1	1	1	4	1	4	2	2	2	1	3	2	1	3	4	2	2	3	3	4	3	3	2	3	1	2	2
261	4	4	2	3	4	4	4	4	4	2	4	2	4	4	4	4	2	3	3	4	3	3	4	4	4	2	4	4	2	2	2	2	3	3	2	2	3	3	2	3	2	3	3	3	3	3	0	0	0
[truncated: 36 more columns]
