# Supplementary material for: Measuring and Validating a General Cancer Predisposition Perception Scale: An Adaptation of the Revised-IPQ-Genetic Predisposition Scale
Source: PLoS One. 2015 Nov 11;10(11):e0142620. doi: 10.1371/journal.pone.0142620 (PMC4641658; doi:10.1371/journal.pone.0142620)
Supplement: S2 Dataset — (CSV) [file pone.0142620.s002.csv]

subj_no	group	clot_1	clot_2	clot_3	clot_4	clot_5	clot_6	ip_09	ip_10	ip_11	ip_12	ip_13	ip_14	ip_15	ip_16	ip_17	ip_18	ip_19	ip_20	ip_21	ip_22	ip_23	ip_24	ip_25	ip_26	ip_27	ip_28	ip_29	ip_30	ip_31	ip_32	ip_33	ip_34	ip_35	ip_36	gses1	gses2	gses3	gses4	gses5	gses6	gses7	gses8	gses9	gses10	pgh	pch	agegrou1	gender01
10002	1	2	2	3	2	2	3	3	1	1	1	1	3	1	1	1	1	1	5	5	3	3	3	3	3	1	1	1	1	3	3	1	1	3	1	1	1	1	1	1	1	3	3	1	1	2	2	1	0
10003	1	2	2	3	3	2	2	3	5	3	2	4	4	4	3	3	2	3	2	3	4	4	4	2	3	2	3	4	2	4	4	4	3	4	3	4	3	2	3	2	4	3	3	3	3	2	2	1	0
10005	1	2	2	2	2	2	2	4	4	2	4	4	4	2	2	2	4	2	4	4	4	4	2	4	4	4	2	4	4	4	4	2	2	4	4	2	2	2	4	3	3	3	2	3	3	2	2	2	1
10006	1	999	999	999	3	3	999	2	4	4	4	4	4	4	4	4	4	2	2	3	4	4	4	4	4	4	4	4	4	2	2	2	4	2	2	2	999	2	3	2	3	3	2	3	3	2	2	2	1
10007	1	2	2	2	2	3	3	4	3	3	2	5	2	4	3	3	4	1	3	3	4	4	3	3	3	2	3	3	4	4	3	2	2	4	4	4	3	2	3	3	3	3	3	3	3	1	1	0	0
10009	1	3	3	3	3	3	3	3	4	2	5	5	5	3	3	5	3	3	3	4	3	3	4	3	5	5	5	5	3	5	5	5	3	4	4	2	1	2	2	1	1	2	2	3	3	2	2	1	0
10010	1	2	1	3	2	2	3	3	4	2	4	4	5	4	4	4	2	5	2	3	4	4	4	1	2	3	4	4	4	5	2	4	5	2	2	3	3	1	3	1	3	3	3	2	3	2	3	2	0
10011	1	2	1	3	4	1	3	4	4	3	3	4	3	4	4	4	2	4	2	3	4	4	4	2	3	2	2	2	3	3	2	3	3	2	3	3	2	3	3	2	3	3	3	3	3	2	3	0	0
10012	1	3	3	3	1	1	4	4	4	3	3	4	4	4	4	4	2	4	2	4	3	4	4	2	2	2	2	2	3	3	4	3	5	3	1	4	3	2	2	2	4	2	2	2	2	2	2	2	0
10013	1	999	2	2	3	2	3	4	4	2	4	4	4	3	4	4	4	4	2	4	4	999	4	2	3	4	999	3	4	4	4	2	2	4	4	3	999	2	3	3	3	2	3	3	2	2	2	2	1
10014	1	3	1	3	3	2	3	5	2	3	5	4	5	5	5	5	1	1	1	2	5	5	3	3	3	5	5	3	5	5	4	5	1	5	4	4	4	3	3	4	3	3	4	4	4	1	1	2	1
10015	1	3	3	3	2	3	2	1	4	2	1	4	4	4	4	3	1	2	5	3	2	3	2	2	3	1	1	1	2	5	4	1	1	3	3	4	1	2	2	2	2	4	2	4	2	2	2	2	1
10016	1	2	2	3	3	2	3	4	4	2	2	4	4	4	3	3	3	3	3	3	4	4	4	3	2	3	2	2	2	4	4	4	2	3	4	3	3	2	3	3	3	2	2	2	3	3	3	0	0
10017	1	2	2	3	2	2	2	3	4	4	3	5	5	4	2	2	2	2	2	2	4	4	3	3	2	2	2	2	3	2	2	2	2	2	2	2	2	1	4	4	4	4	4	4	2	2	2	1	0
10018	1	3	2	2	3	2	2	4	5	1	3	5	5	4	3	3	2	2	1	2	4	4	4	2	3	3	3	2	3	1	1	1	3	1	2	3	3	1	1	2	3	3	3	3	3	3	3	0	0
10020	1	2	3	2	3	3	3	5	5	2	3	4	5	5	5	5	1	4	4	4	5	5	5	4	4	4	2	4	5	5	5	3	5	5	5	1	1	1	3	1	1	1	1	1	1	2	2	2	0
10021	1	2	2	3	2	2	3	3	4	4	2	2	3	4	4	3	2	4	2	4	4	3	3	2	4	4	4	4	4	3	3	3	4	3	3	4	4	4	4	4	4	4	4	4	4	2	2	2	0
10022	1	3	2	3	3	3	3	3	3	3	3	5	3	3	3	3	4	3	3	3	5	5	5	3	4	3	3	3	3	3	4	4	3	4	4	3	3	3	3	3	3	3	3	3	2	1	1	1	0
10023	1	2	2	2	3	3	2	4	4	2	2	5	4	4	3	3	4	3	2	4	4	4	4	4	3	2	2	2	4	4	3	2	4	3	4	4	4	2	4	2	4	2	2	4	4	2	2	1	0
10024	1	2	2	3	2	2	2	4	4	1	3	4	4	4	3	2	1	3	1	2	3	4	4	3	2	2	3	2	3	4	4	3	2	4	4	2	2	2	2	2	2	2	2	2	3	2	2	0	1
10025	1	4	3	4	3	3	4	2	1	2	1	1	1	5	2	2	4	3	3	3	5	4	5	4	5	5	5	5	4	5	5	5	1	5	5	4	4	4	4	2	4	4	3	3	4	2	2	2	0
10026	1	2	2	3	2	1	4	2	3	3	2	5	4	4	4	3	1	4	1	2	4	4	4	1	2	2	3	2	4	3	3	1	4	3	3	4	2	3	3	3	3	4	4	4	4	2	2	1	0
10028	1	2	3	2	3	3	2	5	5	2	4	5	5	5	5	3	2	4	2	2	4	4	4	2	4	3	3	3	3	4	3	3	4	4	4	4	2	2	2	2	4	2	2	2	2	2	2	2	0
10029	1	3	2	3	2	2	3	3	3	3	3	4	3	3	3	3	2	3	2	2	3	3	3	3	3	3	3	3	3	3	3	2	2	2	2	3	2	2	2	2	2	2	2	2	2	2	3	2	0
10030	1	2	3	2	3	2	3	3	3	4	3	4	4	4	4	4	4	4	4	4	4	3	4	4	2	2	2	2	4	4	4	2	2	3	3	3	2	1	2	2	3	1	2	2	2	3	3	2	0
10031	1	2	2	3	2	3	999	4	4	2	2	3	2	2	4	3	3	3	4	4	2	3	3	3	3	3	3	3	3	2	1	1	4	2	1	2	3	2	2	1	1	2	2	999	2	2	2	1	1
10033	1	2	2	3	2	2	3	3	4	4	3	4	4	5	3	4	1	4	1	2	4	4	4	2	1	2	1	1	3	1	2	1	2	1	1	3	2	3	3	3	3	3	3	3	3	2	2	0	1
10034	1	2	3	2	2	2	3	2	5	1	5	5	5	5	5	5	5	5	1	5	5	5	5	1	5	5	5	4	5	2	2	2	5	2	5	4	3	3	4	3	4	4	4	3	4	2	2	1	0
10035	1	2	2	2	3	3	3	4	5	2	4	4	4	4	4	3	3	3	4	4	5	5	5	3	4	4	3	3	4	4	5	4	3	4	5	3	2	3	2	2	3	2	2	2	2	2	2	2	0
10037	1	3	2	3	3	2	3	4	5	1	4	5	5	4	5	5	1	5	1	3	5	4	5	2	1	1	1	1	4	4	4	3	2	4	5	2	1	2	3	3	3	3	3	2	3	2	2	1	0
10038	1	3	3	3	3	2	3	3	2	4	2	4	3	3	4	4	4	2	4	4	4	999	4	3	2	4	4	4	4	2	2	2	2	2	2	4	1	3	3	3	3	4	3	4	3	2	2	2	0
10041	1	2	2	3	2	2	2	5	5	1	3	5	5	5	5	5	2	5	1	1	4	4	4	1	1	2	2	2	4	2	1	1	5	4	1	4	2	2	3	3	2	4	3	3	3	2	2	1	1
10043	1	3	2	2	3	2	2	4	3	3	4	3	2	3	4	3	3	1	2	3	5	4	5	2	3	3	4	2	2	2	3	3	1	3	3	2	2	3	4	2	3	2	2	2	4	2	2	2	1
10044	1	2	2	2	3	3	2	5	4	2	5	5	3	2	5	5	3	1	3	2	4	3	3	2	1	4	2	2	3	3	3	2	1	2	3	2	2	1	2	2	1	2	3	2	2	2	2	0	1
10045	1	2	4	2	4	4	2	5	5	2	2	5	5	3	2	3	3	3	3	4	3	3	3	3	4	4	3	3	4	4	3	3	3	2	3	3	3	1	3	3	1	2	3	3	3	2	1	2	1
10046	1	4	1	3	1	1	3	5	5	3	4	4	4	4	4	3	3	2	2	2	4	4	4	2	3	3	3	3	4	3	3	3	3	3	3	3	1	2	3	2	3	2	2	2	2	2	2	1	0
10047	1	2	2	3	2	2	2	4	5	4	3	4	5	5	4	3	3	1	1	1	5	4	4	1	3	1	3	3	3	3	3	3	3	3	3	4	4	2	4	4	4	4	4	4	4	1	1	2	0
10049	1	2	2	2	3	3	2	3	4	1	1	4	4	3	4	3	2	4	1	3	5	4	3	3	4	4	3	2	3	4	5	4	2	3	4	3	2	2	2	3	3	3	2	2	2	2	2	0	1
10050	1	2	4	1	2	2	4	5	4	5	4	4	4	4	4	3	4	3	4	5	4	4	4	5	4	3	5	4	3	5	5	5	3	5	5	2	2	4	4	3	2	2	2	3	4	2	3	2	0
10051	1	3	2	4	3	2	3	2	2	2	3	4	3	3	3	3	1	2	3	3	3	3	3	2	3	2	2	3	3	2	2	2	4	1	1	4	999	3	4	3	4	4	4	4	4	1	2	2	1
10052	1	3	2	3	2	2	3	3	5	1	3	5	1	4	4	4	3	3	3	3	4	4	3	4	3	3	3	3	4	4	5	4	3	4	5	2	3	3	2	3	3	2	3	3	3	3	2	1	0
10053	1	3	2	3	2	2	3	4	3	1	2	5	3	5	5	4	2	4	2	2	4	4	4	4	2	1	2	2	5	1	2	1	2	1	1	4	2	2	2	3	3	3	3	3	3	1	1	2	1
10055	1	2	4	3	3	3	3	5	5	4	4	5	5	4	5	4	3	2	4	3	5	4	4	5	5	5	4	4	4	4	5	5	4	5	5	2	2	2	2	2	3	2	2	2	2	2	2	2	0
10056	1	2	2	4	1	3	4	4	3	1	5	5	5	3	1	3	3	4	2	2	5	4	3	5	3	5	4	3	5	2	2	2	3	2	4	3	2	3	3	4	3	3	2	4	3	3	1	1	1
10057	1	2	2	3	2	2	3	3	3	2	2	2	2	2	2	3	2	3	3	3	3	3	3	3	3	3	3	3	4	3	3	3	3	3	3	3	2	2	2	2	2	2	2	2	2	2	2	1	0
10059	1	2	2	2	2	2	999	999	5	1	5	5	5	2	2	3	3	2	3	3	4	3	2	3	3	3	3	4	5	4	4	3	3	5	5	3	999	4	3	3	3	4	4	4	3	2	2	1	0
10060	1	2	2	2	3	3	2	5	5	1	3	5	5	1	4	3	5	2	3	5	2	3	3	4	4	4	4	4	4	4	4	4	2	4	4	2	2	1	1	1	2	1	1	1	1	2	2	2	0
10062	1	3	3	3	3	1	4	3	2	4	4	5	4	4	4	3	3	3	3	4	4	4	3	5	2	4	4	4	3	2	2	2	4	2	2	3	3	3	3	3	3	3	3	3	3	2	2	2	1
10063	1	3	3	4	3	3	4	2	5	2	5	5	5	3	2	1	1	1	1	5	5	5	5	5	2	1	1	1	1	1	1	1	5	1	1	4	2	3	3	3	3	3	3	3	3	2	2	2	1
10064	1	2	2	3	3	3	3	5	5	5	5	5	5	5	4	5	5	5	4	5	5	5	5	5	4	5	5	5	4	5	5	5	5	5	5	4	4	4	4	3	3	3	4	3	4	2	2	2	0
10065	1	3	2	3	2	2	3	3	4	2	4	4	4	3	4	4	2	3	4	3	4	4	3	3	2	2	3	3	3	4	4	4	3	3	3	4	3	3	3	3	2	2	2	3	2	2	2	0	0
10066	1	3	1	4	3	2	4	1	2	3	1	3	4	5	5	3	1	5	1	2	3	5	4	2	4	5	999	4	3	1	1	1	4	1	3	4	2	2	3	2	2	3	2	2	2	2	1	2	0
10067	1	3	2	4	3	3	4	3	3	2	3	2	2	3	3	3	2	4	3	2	4	4	4	2	1	1	1	2	3	2	2	2	3	2	2	2	2	3	3	2	2	3	4	4	2	1	1	0	1
10068	1	4	1	2	3	4	3	4	3	2	3	3	3	4	4	4	1	4	2	2	4	4	4	2	3	1	1	1	4	2	1	1	5	1	2	3	2	4	3	3	2	3	3	3	3	2	2	1	1
10070	1	3	2	3	4	4	3	4	5	2	4	5	5	4	4	5	1	3	1	3	4	1	4	4	4	4	4	4	1	1	4	1	4	1	1	4	3	2	4	4	3	4	3	2	3	2	2	2	0
10071	1	1	3	3	3	3	2	5	5	2	5	5	5	3	5	5	3	3	3	5	5	5	5	1	2	1	2	2	3	1	1	1	5	1	1	3	2	3	3	2	2	3	2	2	2	2	2	0	1
10072	1	4	2	3	3	3	3	3	4	2	4	4	4	4	4	4	2	4	4	4	4	4	4	2	4	4	4	4	2	4	4	4	2	4	4	2	4	2	2	2	4	4	4	4	4	2	2	2	0
10073	1	2	2	3	3	2	3	4	4	2	3	2	3	4	4	3	2	4	2	3	4	2	4	2	3	3	2	2	2	3	4	3	2	4	4	3	3	3	3	3	4	4	4	4	4	2	2	0	0
10075	1	3	1	4	3	2	3	3	3	4	1	4	4	4	5	5	1	4	1	2	4	4	3	2	2	2	1	2	2	3	3	4	4	3	4	3	3	3	3	3	4	3	2	3	3	2	2	0	1
10076	1	2	3	2	4	3	2	3	5	2	3	5	5	2	4	2	3	2	4	4	4	4	4	4	4	3	4	5	1	4	4	4	3	4	5	3	2	1	3	2	3	3	2	3	3	2	2	0	1
10077	1	1	3	3	3	3	2	2	5	1	3	5	4	5	5	3	1	3	1	5	4	3	4	3	4	4	4	4	3	4	3	2	5	1	1	2	1	1	1	3	3	2	2	2	3	2	2	1	1
10079	1	3	2	3	2	1	3	3	3	3	2	3	3	4	4	4	1	4	1	1	3	3	4	2	2	3	3	3	4	1	1	1	4	1	2	3	3	2	3	3	3	3	3	3	3	1	2	0	1
10081	1	3	2	3	3	3	3	1	2	4	1	4	3	5	5	4	2	5	1	1	4	4	4	2	2	2	2	2	4	3	3	3	5	3	4	4	4	3	3	3	4	4	4	3	3	1	1	1	0
10082	1	2	2	3	2	2	3	2	4	2	4	4	5	4	3	3	2	4	4	2	4	4	4	4	3	3	2	2	4	2	2	2	4	2	2	4	4	3	3	4	3	3	3	3	3	2	2	0	0
10083	1	3	3	3	3	2	2	2	3	5	5	5	5	5	5	5	5	5	5	5	5	5	5	5	5	5	5	5	5	5	5	5	3	5	5	4	4	2	2	4	3	2	2	2	4	3	3	0	0
10084	1	3	3	3	2	3	3	5	5	1	2	5	5	4	2	4	2	2	4	2	4	4	4	4	2	2	5	4	2	4	4	2	2	4	4	3	2	3	3	2	4	4	3	3	3	2	2	0	1
10085	1	3	3	3	3	3	3	1	1	1	5	5	5	5	1	1	1	5	1	1	5	5	5	1	1	1	1	1	1	5	5	1	1	5	5	2	1	3	1	1	3	2	3	3	3	2	2	2	0
10086	1	3	3	3	2	3	3	3	3	2	3	2	2	5	2	3	2	3	3	3	4	5	4	3	4	3	4	4	5	3	2	4	2	3	3	3	1	2	2	2	3	2	2	3	3	2	2	2	0
10088	1	1	3	2	3	3	2	3	4	1	1	3	5	3	3	3	1	2	4	3	5	5	5	2	2	4	1	5	3	3	1	1	3	2	2	3	4	3	3	3	3	3	3	3	3	2	2	1	0
10090	1	3	2	3	4	2	2	4	5	1	3	5	5	4	4	4	2	4	1	5	4	4	4	3	1	1	1	1	3	3	4	1	1	3	1	2	4	3	2	2	3	4	3	3	2	3	3	0	0
10092	1	2	2	3	3	2	3	3	3	3	3	3	3	3	3	3	3	3	3	3	3	3	3	3	3	3	3	3	3	3	3	3	3	3	3	4	3	4	4	4	4	4	4	4	4	2	2	0	0
10093	1	2	1	4	2	2	4	2	2	4	1	4	3	5	4	3	2	3	2	2	4	4	4	3	2	2	3	3	3	2	2	2	3	2	3	4	3	3	3	3	3	4	4	4	4	1	2	1	0
10094	1	3	2	4	3	3	4	3	1	3	3	3	4	4	3	1	1	4	1	1	4	4	4	2	3	3	2	2	4	2	1	1	1	1	1	3	2	2	2	3	3	3	3	2	3	2	2	1	0
10095	1	2	1	3	3	1	3	3	4	2	4	5	5	3	4	4	2	3	3	3	4	4	4	3	4	2	4	4	1	3	3	3	1	3	4	3	3	2	2	3	3	2	2	3	3	2	2	0	0
10098	1	2	1	3	2	2	3	3	4	1	3	4	4	3	3	4	1	4	1	1	4	4	4	2	3	4	4	4	2	4	4	3	2	4	4	3	3	2	3	2	3	2	2	2	2	2	2	0	0
10101	1	2	2	2	3	2	3	5	5	5	3	5	5	5	5	3	4	3	1	3	4	2	2	3	4	1	2	3	4	3	3	1	1	1	3	3	3	3	3	3	3	3	3	3	3	3	2	1	1
10102	1	2	2	3	2	2	3	3	5	2	3	4	4	3	3	4	3	3	4	3	4	3	3	3	3	4	4	3	3	3	3	3	4	3	3	4	1	3	3	3	3	3	3	3	3	2	2	2	1
10103	1	2	3	2	3	3	2	1	5	1	2	4	4	2	2	2	4	2	2	4	4	4	4	2	3	4	3	4	3	2	3	2	4	2	4	3	999	2	1	2	3	3	3	3	3	2	2	2	0
10105	1	3	3	2	3	3	3	2	4	4	4	2	4	4	4	2	2	4	4	2	4	4	4	4	4	4	3	3	2	4	2	3	4	3	2	4	4	4	3	3	3	3	4	4	4	2	2	2	0
10106	1	3	2	2	3	2	3	5	5	5	2	5	1	1	1	1	2	1	5	5	1	1	2	5	5	5	2	1	1	1	1	1	3	1	1	2	3	3	3	3	3	3	3	3	3	3	3	1	0
10108	1	3	1	3	1	2	3	2	2	2	1	2	3	4	4	4	2	4	2	4	4	4	4	4	4	4	4	4	4	2	2	2	2	2	2	4	3	1	3	3	3	3	3	3	3	2	2	2	1
10109	1	2	2	3	3	2	3	5	5	3	2	5	3	2	3	3	3	1	3	3	3	3	3	1	4	4	1	1	5	1	3	3	3	2	3	4	4	1	3	3	3	3	2	3	4	2	2	2	0
10111	1	3	2	2	2	3	3	3	4	2	3	4	4	4	4	3	2	4	2	4	4	3	4	3	4	3	3	2	4	4	4	2	2	2	4	3	2	3	3	2	2	3	3	2	2	2	2	2	0
10113	1	3	1	3	2	2	3	2	4	2	4	4	4	4	4	3	2	4	2	2	4	4	4	2	2	4	4	4	3	2	2	2	4	2	2	3	3	3	3	3	3	3	3	3	3	2	2	2	1
10115	1	2	1	4	3	2	3	2	4	1	2	5	3	4	3	3	2	2	3	4	3	4	4	3	3	3	4	3	2	2	2	2	3	3	3	3	2	3	3	3	3	4	3	4	4	2	2	0	0
10116	1	2	2	3	2	3	3	3	4	4	4	4	4	3	3	2	2	4	2	3	5	3	3	2	2	2	2	2	3	4	3	3	3	4	3	3	1	1	2	2	1	2	2	2	2	2	2	2	1
10117	1	3	3	2	2	3	3	4	5	1	5	5	5	3	3	3	4	3	3	3	4	5	5	5	5	5	5	5	3	5	5	5	1	5	5	1	999	3	3	3	3	3	3	3	2	3	3	2	0
10118	1	2	2	2	2	2	3	5	5	1	5	5	5	5	5	5	999	4	3	3	3	3	3	5	5	5	5	5	3	3	3	5	3	5	5	3	3	3	3	3	3	3	3	3	3	2	2	2	0
10119	1	2	2	2	2	3	2	4	4	2	1	5	4	3	4	4	2	3	1	2	3	4	5	2	2	1	3	4	3	1	1	1	2	1	3	3	2	2	3	3	3	2	2	2	2	2	3	0	1
10120	1	2	4	3	2	2	3	5	2	5	3	4	3	4	5	2	1	5	3	2	4	2	5	2	2	4	3	2	4	3	2	1	5	3	4	3	2	2	3	3	3	3	2	2	2	1	1	0	1
10121	1	3	4	3	1	4	4	4	4	3	3	3	3	4	4	4	3	3	2	1	5	3	5	2	2	2	2	999	3	2	3	2	2	2	3	3	3	3	4	3	4	4	4	4	4	2	1	0	0
10122	1	2	3	3	2	2	3	5	5	4	3	4	3	3	3	3	3	3	2	4	4	3	2	4	3	4	4	4	2	2	2	2	3	3	2	4	2	4	4	4	4	4	4	4	4	3	1	0	0
10123	1	4	4	3	2	2	3	5	5	1	2	3	3	2	4	4	3	3	1	3	4	4	4	3	1	2	3	3	3	3	3	2	3	3	5	3	3	3	3	3	3	3	3	3	3	1	1	1	1
10124	1	3	2	3	3	2	3	2	2	3	2	3	4	4	4	4	4	4	4	4	4	4	4	4	3	3	3	3	4	3	3	3	4	3	3	3	3	3	3	3	3	3	3	3	3	2	2	1	0
10125	1	3	2	3	2	2	3	2	3	2	3	5	5	3	3	3	2	3	2	3	4	4	4	2	2	2	2	2	3	4	4	3	2	3	3	3	3	1	2	2	3	2	2	2	1	2	1	1	0
10126	1	3	1	3	3	2	3	1	1	5	1	2	1	2	3	5	4	3	1	3	2	2	2	2	1	5	2	3	2	1	1	1	2	1	1	4	2	4	3	3	3	3	3	3	3	2	2	2	0
10127	1	3	2	3	3	2	3	3	3	4	2	3	4	4	4	2	1	4	2	2	5	2	4	3	3	2	2	2	4	3	3	2	3	3	3	3	3	3	3	3	3	3	3	3	3	3	3	1	1
10128	1	3	2	3	1	1	3	3	3	2	2	3	3	5	4	4	2	3	4	2	4	3	2	2	3	1	3	2	3	4	4	3	2	4	3	3	2	3	3	2	3	2	3	3	2	2	1	0	0
10129	1	2	3	2	2	3	2	5	5	1	5	2	3	5	5	5	1	5	1	1	2	2	2	1	1	1	1	1	5	1	1	1	5	1	1	4	4	4	4	4	4	4	4	4	4	1	1	1	1
10131	1	3	2	4	3	3	4	1	2	3	4	5	4	4	4	3	3	5	3	3	3	3	3	5	3	2	3	4	3	5	4	4	3	2	5	3	4	3	3	3	3	3	3	3	3	2	2	2	0
10133	1	999	3	3	2	2	3	5	5	5	5	5	5	5	5	5	999	5	5	5	5	5	5	5	999	5	5	999	5	5	5	1	3	3	3	2	1	2	2	2	3	2	2	2	2	2	2	2	1
10134	1	3	2	3	2	2	3	4	5	1	1	5	5	1	1	4	4	4	1	1	3	3	3	1	3	3	1	4	1	3	3	3	1	1	1	4	2	2	2	2	4	2	2	2	2	2	2	1	0
10137	1	2	2	2	3	3	2	4	5	1	2	3	1	4	4	4	2	3	2	3	4	4	4	2	3	2	3	3	4	4	4	3	3	4	4	3	3	2	3	3	2	3	3	2	2	2	2	2	1
10138	1	3	2	3	2	3	3	5	5	1	5	4	4	1	1	3	2	1	2	2	2	2	2	2	3	3	3	2	2	4	4	3	2	3	3	2	2	1	2	2	2	3	2	2	3	2	2	0	0
10139	1	2	1	3	3	2	3	3	1	5	1	1	1	4	4	4	4	4	3	3	5	5	5	2	3	3	3	3	4	1	1	1	1	1	1	3	2	2	2	3	2	3	2	3	2	2	2	0	1
10141	1	2	2	3	3	3	2	3	3	3	2	3	3	4	4	4	4	4	2	2	4	4	4	4	4	4	3	3	2	4	2	3	3	2	3	1	3	3	2	2	2	2	2	2	2	2	2	1	0
10143	1	3	3	2	3	1	2	2	5	4	4	5	5	3	2	3	4	2	3	2	3	3	2	3	2	4	3	2	3	3	3	2	2	4	3	2	3	3	2	2	3	3	3	2	2	3	2	1	0
10144	1	2	2	3	3	3	3	1	3	3	1	5	5	5	2	2	1	1	5	1	4	4	3	4	3	3	3	3	4	4	4	2	5	5	5	3	999	3	2	2	2	2	2	2	3	2	2	1	0
10145	1	2	4	3	2	2	3	3	5	4	5	5	5	5	5	2	2	5	5	4	3	5	5	3	2	3	5	3	5	2	2	2	5	2	2	4	4	3	4	3	4	4	4	4	4	1	1	2	1
10146	1	3	3	2	2	3	3	5	5	5	5	3	3	3	3	2	3	3	3	3	3	3	3	4	2	5	5	1	3	5	5	5	3	2	5	2	2	2	2	2	2	3	2	2	2	3	3	2	0
10147	1	3	3	3	3	2	2	5	4	2	3	5	5	3	3	2	3	3	3	3	4	3	3	4	4	3	3	3	4	4	4	3	3	3	4	3	2	2	3	3	3	2	3	3	3	2	2	2	0
10148	1	2	2	3	2	2	3	2	5	3	2	3	4	4	4	4	3	4	3	3	3	3	4	3	3	3	2	2	3	2	3	1	2	2	2	3	2	3	3	3	3	3	3	2	3	2	2	2	0
10150	1	2	3	3	3	3	3	4	2	2	2	4	4	2	4	3	4	3	2	2	2	2	2	4	3	3	3	3	3	1	1	3	3	3	2	3	2	2	2	3	2	3	3	3	3	2	2	0	1
10153	1	2	3	3	3	2	3	4	4	2	4	5	5	4	4	5	3	3	3	4	4	2	4	2	4	2	2	2	4	5	4	4	2	4	3	3	2	3	3	2	3	3	3	3	3	2	2	2	0
10155	1	2	1	3	3	2	3	4	4	2	2	5	4	3	3	3	3	2	3	3	4	4	4	3	2	2	2	2	3	3	3	3	3	3	4	3	3	2	3	2	3	3	2	2	2	2	2	1	0
10158	1	2	2	2	2	2	3	2	4	5	4	4	4	5	4	4	3	4	1	1	4	4	3	3	4	3	3	1	3	4	4	2	3	2	2	2	1	2	2	2	2	2	2	2	2	2	2	0	1
10162	1	2	2	3	3	2	3	3	4	1	3	5	4	5	5	3	3	1	1	5	5	4	3	3	3	5	5	3	1	3	4	4	4	3	4	2	1	1	2	2	2	2	2	2	2	2	2	1	0
10163	1	3	3	2	3	2	3	5	5	3	3	3	3	1	1	2	1	1	1	5	1	1	5	5	1	5	5	5	1	1	1	1	1	1	1	4	1	2	2	2	2	2	2	2	2	1	1	2	1
10164	1	3	2	3	3	2	3	4	4	2	3	5	5	3	2	4	2	3	3	2	4	4	4	2	3	2	2	2	3	4	4	3	3	4	3	4	3	3	3	3	3	3	3	3	3	2	2	1	1
10165	1	2	3	2	2	2	2	3	5	4	4	5	5	3	4	4	3	4	4	3	3	3	3	4	4	4	3	4	3	4	4	4	3	4	5	4	1	3	3	2	2	4	3	3	3	2	2	2	1
10166	1	2	3	2	3	2	2	4	4	3	4	4	5	4	2	1	3	2	4	5	4	3	3	3	4	2	1	2	3	2	2	2	2	2	3	2	3	2	3	3	2	3	3	3	2	2	2	0	0
10275	1	999	1	3	3	2	1	3	3	5	2	2	5	5	3	4	3	1	4	2	5	5	5	3	3	3	3	3	3	5	5	3	5	3	3	4	2	3	3	3	4	4	4	3	3	1	2	2	1
10276	1	3	3	3	2	4	3	3	5	3	5	5	5	5	5	4	5	1	5	5	5	5	5	5	5	4	5	5	5	5	5	5	5	5	5	4	4	4	3	3	3	3	3	3	3	2	2	2	0
10277	1	2	2	3	3	2	2	3	2	3	1	2	2	3	3	2	2	3	2	2	3	2	2	2	2	2	2	2	3	2	2	2	2	2	2	3	2	1	2	2	2	2	2	2	2	2	2	1	0
10278	1	3	2	3	2	2	3	3	1	3	1	1	2	3	999	1	3	1	3	3	3	3	3	2	1	1	4	1	4	1	1	1	1	1	1	3	1	2	3	3	3	4	3	3	3	2	2	2	1
10280	1	3	1	4	2	2	4	5	5	1	3	5	5	5	5	5	1	5	1	1	3	3	3	1	1	1	1	1	4	4	4	3	3	4	4	4	4	2	4	4	4	4	3	3	4	2	2	0	1
10281	1	1	2	3	3	3	3	4	5	5	5	5	5	5	5	5	5	5	5	5	5	5	5	5	5	4	4	3	3	5	5	5	5	3	3	2	2	1	2	2	3	3	3	3	3	3	3	2	1
10282	1	2	2	3	3	2	3	1	4	2	2	5	4	5	3	4	3	3	3	3	4	3	1	3	2	4	2	4	3	3	2	2	4	4	5	4	3	1	3	1	4	3	3	4	4	2	2	1	0
10283	1	2	4	2	2	2	2	5	1	1	5	1	1	5	1	1	1	1	1	1	5	5	5	5	5	5	5	5	5	5	5	5	1	5	5	4	3	4	1	4	4	3	4	4	4	2	3	2	0
10284	1	999	1	3	2	1	3	5	5	1	5	5	5	5	5	5	1	5	999	3	5	5	5	1	5	5	999	5	1	5	3	999	5	1	3	4	2	3	2	2	4	3	3	3	2	1	1	0	0
10286	1	3	2	3	3	2	3	1	5	3	1	4	4	3	4	3	2	3	4	2	4	5	5	4	1	5	5	5	3	5	5	4	4	5	5	4	4	3	3	3	3	4	4	4	4	1	1	1	1
10291	1	4	1	3	2	3	3	2	1	5	1	2	3	5	4	1	5	5	1	4	3	3	1	1	4	3	4	4	1	2	4	2	4	2	5	3	3	3	2	3	2	3	2	3	2	2	2	1	0
10294	1	3	2	2	4	4	2	4	4	2	4	5	5	4	4	3	4	1	2	3	4	4	4	2	3	3	4	4	4	4	4	4	3	4	4	2	3	2	3	2	3	2	3	2	3	2	3	1	1
10296	1	2	2	3	3	2	3	4	2	3	3	5	5	4	4	4	3	4	2	2	3	3	3	2	3	1	1	2	4	4	4	4	3	4	5	3	2	3	2	2	3	2	2	2	2	2	2	1	0
10299	1	2	2	2	2	2	2	4	4	1	2	5	5	3	2	3	3	1	3	3	3	2	3	4	3	4	2	2	4	4	5	4	2	4	4	4	2	2	3	3	3	3	2	3	2	2	2	2	1
10300	1	2	3	2	2	2	2	5	5	5	5	5	5	5	1	1	3	1	3	5	5	5	5	4	4	4	4	3	3	1	1	1	1	1	1	4	4	4	4	2	4	4	4	4	4	2	2	2	0
10301	1	1	1	1	1	3	3	3	2	2	1	2	4	3	3	2	2	2	2	2	5	5	5	4	3	3	3	2	3	4	4	4	4	4	5	1	1	2	3	3	3	3	3	2	3	2	2	2	0
10304	1	3	2	4	2	2	3	2	3	3	1	3	3	4	4	4	4	3	3	3	4	2	2	3	3	3	3	3	3	4	4	2	3	3	3	4	4	2	4	3	4	4	4	3	4	2	2	2	0
10305	1	3	1	3	2	1	2	2	2	3	1	1	1	4	3	3	2	3	1	1	4	4	4	1	3	3	4	4	2	1	1	1	3	1	1	3	2	2	2	3	3	2	3	3	3	2	2	1	0
10306	1	2	2	3	3	2	3	3	4	2	3	5	5	5	3	4	1	1	1	3	3	3	3	4	3	4	3	2	3	1	1	1	4	1	1	4	2	3	3	3	3	3	3	3	4	2	2	0	1
10307	1	2	3	3	3	3	3	4	2	4	4	4	2	2	2	2	4	2	4	4	4	4	4	4	2	4	2	2	2	4	4	4	2	4	2	4	1	1	4	4	4	4	4	4	4	2	2	2	1
10308	1	3	3	3	2	2	3	3	4	2	3	4	4	3	5	3	2	3	3	2	3	3	2	3	4	4	4	3	2	4	4	4	2	4	4	3	3	2	4	3	3	3	2	3	2	2	2	1	1
10309	1	3	4	1	3	4	2	4	5	1	3	5	5	3	1	3	1	4	2	4	3	3	2	3	4	2	4	3	4	4	4	1	3	4	4	2	3	2	3	2	3	2	2	3	1	3	3	0	0
10310	1	3	3	3	3	2	3	5	5	3	3	5	5	3	3	3	3	5	5	5	5	5	3	5	3	5	5	3	3	3	1	3	5	3	5	4	4	4	4	4	4	4	4	4	4	2	2	2	1
10314	1	2	1	3	2	2	2	1	5	1	5	5	5	3	3	5	4	3	1	1	5	5	5	5	1	5	5	5	1	5	5	5	5	5	5	4	4	3	4	2	4	4	3	3	2	1	1	2	1
10318	1	3	2	2	3	2	3	3	2	2	3	4	4	4	3	3	4	5	1	4	5	4	3	3	2	2	2	2	3	3	2	4	2	4	4	3	2	2	3	2	3	2	2	3	2	2	1	0	1
10320	1	2	3	2	2	3	2	3	4	4	4	4	4	2	2	2	4	2	3	4	3	4	5	4	4	4	4	4	3	3	2	3	3	3	3	4	1	1	1	1	1	1	1	1	1	4	4	2	0
10322	1	3	2	4	2	2	4	3	2	4	2	4	4	4	5	4	3	2	2	3	4	4	3	2	4	4	4	4	2	4	4	3	4	4	4	4	2	2	4	3	3	4	3	3	3	3	2	0	0
10008	2	2	2	2	2	2	3	4	4	2	2	3	2	4	3	4	2	3	2	2	4	3	4	2	2	3	3	3	3	3	2	2	3	4	4	3	2	3	2	3	3	2	2	3	2	2	2	1	1
10019	2	2	3	3	3	2	3	1	3	2	1	5	5	4	4	3	4	4	2	4	4	4	2	4	4	4	3	3	2	4	3	3	2	4	4	4	4	3	4	3	4	3	3	3	3	2	2	1	0
10027	2	3	3	2	3	2	3	3	5	3	1	5	5	2	5	3	2	5	5	5	5	5	5	4	3	5	5	1	1	1	5	5	3	5	1	2	4	3	4	4	3	3	3	3	3	2	1	1	1
10036	2	3	2	3	3	3	2	2	5	1	3	4	5	5	5	4	1	4	1	2	4	4	4	2	3	3	3	2	3	2	2	1	3	1	1	3	3	2	2	2	3	2	2	2	3	1	1	0	1
10042	2	3	2	3	2	2	3	3	5	2	1	5	5	4	4	4	2	3	2	4	4	4	4	3	2	5	2	1	5	4	5	5	3	5	5	4	999	3	3	3	3	3	3	3	3	2	2	0	0
10078	2	2	1	3	3	2	3	4	4	2	3	2	2	4	3	3	3	4	2	3	3	3	3	2	2	2	2	2	4	2	2	2	3	2	2	3	3	2	2	2	2	2	3	3	2	2	2	1	0
10104	2	2	3	2	2	3	2	4	4	4	4	4	4	4	4	4	4	3	4	4	4	4	4	4	4	4	3	4	3	4	4	4	2	4	4	1	999	2	2	1	1	2	2	2	2	2	2	2	1
10110	2	4	1	3	2	2	3	4	3	2	1	4	3	3	4	4	2	3	1	3	5	5	5	2	3	3	3	3	3	3	2	1	3	2	3	3	3	3	3	3	3	3	3	3	3	1	1	0	0
10114	2	3	1	4	2	1	3	2	2	3	4	5	5	5	5	3	1	5	1	3	5	5	5	3	3	3	4	3	4	1	1	1	5	1	1	3	2	2	2	2	2	4	4	4	4	2	2	1	0
10136	2	4	1	3	3	2	3	3	4	3	3	4	5	3	4	5	2	4	3	4	3	4	3	5	4	3	5	4	3	4	5	3	2	5	5	4	4	4	4	4	3	3	4	4	4	2	2	1	1
10140	2	2	2	3	2	2	2	3	2	1	3	5	5	2	2	4	2	2	3	4	4	3	3	2	3	5	4	4	2	1	1	1	2	3	4	3	2	2	3	3	3	3	3	4	3	2	2	2	1
10149	2	2	2	2	3	3	2	5	5	1	3	5	5	4	4	4	2	4	2	2	4	4	4	2	2	2	2	2	3	4	4	4	2	2	4	3	2	1	2	3	4	3	3	3	3	3	2	0	1
10159	2	3	3	3	3	3	3	2	3	1	3	1	1	3	2	1	3	2	4	4	2	2	2	4	5	5	5	5	3	3	2	2	2	3	3	3	2	2	3	3	3	3	3	3	3	2	1	2	1
10168	2	2	3	3	1	3	3	2	3	3	3	4	5	5	4	4	2	1	3	2	1	2	3	3	2	2	3	3	3	3	3	3	2	2	2	2	1	3	3	3	2	3	3	3	3	2	1	2	1
10170	2	2	1	4	2	2	2	3	2	1	5	1	3	3	3	2	2	2	3	3	5	5	5	3	1	1	1	2	5	1	1	2	3	1	1	4	3	4	4	3	3	4	3	4	3	1	1	2	1
10172	2	2	4	2	2	2	4	3	3	4	1	5	5	3	1	2	2	1	3	5	1	1	1	5	5	5	4	4	2	2	2	2	4	3	4	3	1	1	3	1	2	2	2	1	2	2	3	2	0
10173	2	3	3	3	2	2	3	4	4	2	4	4	4	4	4	4	2	2	4	2	4	4	4	2	2	2	2	4	4	4	4	4	2	2	4	4	3	3	3	3	4	3	4	3	2	2	2	2	1
10177	2	3	3	3	2	2	3	4	5	4	1	4	4	4	3	2	4	2	3	3	3	3	3	5	1	1	1	1	5	1	3	1	3	1	1	3	3	3	4	3	3	3	3	3	3	2	2	1	1
10178	2	2	2	2	2	2	3	5	5	3	5	2	2	2	1	1	2	1	2	2	5	5	5	2	3	1	1	2	2	5	3	1	2	4	3	1	4	1	3	3	4	4	1	4	4	1	1	1	1
10179	2	3	3	3	2	3	3	3	2	4	3	4	4	3	2	3	2	3	2	4	3	3	4	3	3	2	3	2	3	4	3	2	2	4	3	2	2	2	3	3	3	3	2	3	3	2	2	2	1
10181	2	2	3	2	3	2	2	5	5	2	2	5	5	5	5	5	2	5	5	3	5	5	5	5	3	2	4	3	3	5	5	2	2	5	5	4	4	2	4	4	4	4	4	4	4	2	2	0	0
10185	2	2	3	2	3	3	2	3	4	1	3	5	5	2	3	3	1	3	3	3	4	4	4	4	3	3	3	3	3	1	5	3	1	5	5	1	2	1	3	3	3	3	3	1	1	2	2	1	1
10186	2	2	2	2	3	2	3	5	5	5	3	5	5	5	5	5	3	5	2	5	5	5	5	5	5	2	5	5	5	5	1	2	3	2	1	4	3	3	3	4	4	4	4	4	4	2	2	2	1
10187	2	2	3	3	3	3	1	4	5	5	3	5	5	4	2	4	5	1	4	4	4	4	4	4	3	2	4	2	5	4	4	1	5	1	1	4	4	4	3	4	4	4	4	4	3	2	2	1	1
10191	2	2	2	3	2	2	3	3	1	5	1	1	1	5	1	1	1	5	3	3	3	2	2	3	3	5	5	5	4	1	1	1	1	1	1	3	3	3	3	3	3	3	3	3	3	1	1	2	1
10194	2	3	2	3	3	2	3	2	3	2	3	4	3	4	3	4	4	3	2	3	2	4	4	3	2	2	3	3	3	4	4	4	2	2	2	4	1	2	2	3	3	3	3	3	3	1	1	1	1
10195	2	4	1	3	2	2	3	2	4	2	4	4	4	2	999	2	4	2	2	4	4	3	3	4	4	4	4	4	3	4	4	4	4	4	4	2	4	3	2	2	3	3	3	3	3	2	2	2	1
10196	2	2	3	2	3	2	3	4	3	2	3	5	5	5	999	5	2	5	5	3	2	2	5	2	1	1	1	1	1	1	1	1	2	1	1	3	3	4	4	4	4	4	4	4	4	1	1	2	1
10197	2	2	1	4	4	4	4	4	2	5	3	5	3	4	3	5	2	5	5	5	5	4	4	3	5	2	2	2	5	1	1	1	5	2	2	4	3	2	4	4	4	4	3	3	3	1	1	2	0
10198	2	4	2	3	1	1	3	1	5	3	1	5	5	5	5	1	5	5	1	3	3	3	3	3	3	1	1	1	5	1	1	1	5	1	1	4	4	4	4	4	3	4	3	4	4	1	3	1	1
10201	2	3	3	2	3	3	3	5	5	1	2	5	5	2	2	5	4	4	2	4	4	2	4	4	5	2	2	2	4	5	5	2	2	4	2	3	999	1	1	1	3	2	1	1	1	2	2	2	1
10202	2	2	3	3	2	3	3	3	3	4	3	5	4	4	3	3	3	2	3	3	4	4	4	3	3	2	3	2	3	4	4	4	3	3	4	2	2	2	2	2	2	2	2	2	2	3	2	1	0
10204	2	3	1	4	2	2	4	3	5	2	1	4	5	5	1	5	3	3	1	4	3	4	4	5	3	5	3	3	2	3	3	1	3	3	3	3	4	3	4	4	4	4	4	4	4	2	2	1	0
10205	2	3	2	3	3	3	3	3	4	2	3	4	4	4	4	4	2	4	2	2	2	3	3	2	3	2	2	2	4	4	4	3	2	3	4	4	4	3	3	3	4	4	4	4	3	2	2	1	1
10207	2	4	4	1	2	1	2	5	5	1	2	5	5	5	5	4	2	2	2	1	5	5	5	3	1	1	1	1	1	3	2	1	5	2	5	3	4	1	1	1	4	1	1	1	1	4	4	0	0
10208	2	2	3	2	3	2	999	2	2	4	2	3	4	4	4	3	2	2	3	2	4	3	3	3	2	3	3	3	3	3	2	2	4	2	2	3	3	3	3	2	3	3	3	3	3	2	2	1	0
10212	2	2	2	3	3	2	3	3	4	2	3	4	3	4	4	4	5	3	3	4	3	3	3	4	4	4	3	3	3	4	2	2	3	3	3	3	2	3	3	3	3	3	4	3	3	1	1	1	1
10215	2	2	2	2	3	2	2	3	5	3	2	5	3	4	5	3	1	3	2	2	3	4	4	3	3	3	3	3	4	2	2	2	3	2	2	3	3	2	2	2	3	3	2	2	3	2	2	1	1
10218	2	2	2	3	2	2	3	3	5	4	4	3	5	5	5	3	1	5	1	1	5	5	5	1	1	1	1	1	3	4	3	1	3	3	3	3	2	3	3	1	3	3	2	999	2	2	2	1	1
10221	2	3	3	3	2	3	3	4	4	3	3	5	4	3	4	4	3	3	4	3	4	3	4	3	5	3	4	5	3	4	5	4	3	4	5	3	2	2	2	2	3	3	2	2	3	2	2	2	1
10224	2	2	2	2	2	2	3	3	3	3	3	5	3	3	3	3	3	2	4	3	2	3	2	3	1	3	3	3	2	1	1	1	1	2	1	2	2	3	3	2	2	3	2	3	2	2	2	2	1
10225	2	3	2	3	3	3	2	5	5	3	4	5	4	4	3	3	2	3	4	3	3	3	4	3	3	3	3	3	3	4	4	3	4	4	4	2	2	2	3	2	3	2	2	2	3	2	2	0	1
10229	2	1	1	4	1	1	4	4	4	1	1	1	4	1	4	4	4	1	1	1	4	3	3	3	1	1	1	1	4	1	1	1	4	1	1	4	3	4	4	4	4	4	4	4	4	2	2	1	1
10230	2	2	2	3	3	2	3	5	5	5	5	4	4	4	5	5	1	3	3	3	1	1	2	1	1	1	1	1	1	1	1	1	5	1	1	2	1	2	3	4	4	4	4	4	4	2	2	1	1
10231	2	3	3	2	3	3	2	4	4	2	4	4	4	4	4	5	4	2	4	2	5	5	4	4	2	4	4	4	4	2	2	4	2	4	2	3	1	1	3	3	3	3	3	3	3	1	1	2	1
10232	2	3	2	4	3	1	3	3	4	1	1	4	4	4	5	5	3	5	1	2	4	3	3	1	4	4	4	4	4	2	2	2	3	2	2	3	3	3	2	2	3	4	4	4	3	2	2	1	1
10234	2	3	3	3	3	3	3	3	5	3	5	5	5	5	5	5	5	5	5	5	5	3	3	3	3	2	3	5	5	5	5	5	5	2	3	2	3	3	4	2	2	2	4	3	2	1	1	2	1
10235	2	3	3	3	4	2	3	5	1	5	5	5	5	1	1	5	1	5	5	1	5	5	5	1	5	1	1	1	5	1	5	1	1	5	5	4	2	2	4	2	4	4	4	4	4	2	2	2	1
10236	2	1	1	1	4	3	2	5	1	3	1	5	1	1	1	5	3	5	5	5	5	5	5	1	1	1	1	1	5	5	5	5	5	1	1	4	4	4	1	2	2	2	2	2	2	2	2	1	1
10238	2	3	3	3	3	3	3	3	4	3	3	4	4	999	999	2	3	1	4	4	3	3	3	4	3	3	4	4	4	4	4	4	4	3	3	2	3	1	3	2	3	3	3	3	3	1	1	2	1
10244	2	2	4	1	4	4	2	3	4	2	1	4	4	2	3	2	4	3	3	4	4	3	2	2	1	1	1	1	5	4	4	1	2	4	4	2	2	3	2	2	3	2	2	2	2	2	3	1	0
10245	2	2	2	3	2	2	3	5	5	1	3	4	5	5	5	3	5	5	3	3	4	4	3	3	3	2	3	3	4	3	3	3	2	3	3	3	2	2	3	3	3	3	3	3	4	1	1	0	1
10246	2	3	2	3	3	2	3	2	4	2	2	4	4	4	2	4	4	3	2	4	4	4	4	2	3	2	2	4	4	3	3	2	4	3	3	3	1	2	2	3	4	3	2	2	4	2	1	1	0
10247	2	4	1	4	2	3	3	3	4	3	3	3	4	4	4	4	3	4	2	2	5	5	5	3	2	2	2	2	4	2	2	2	5	1	1	4	4	4	4	4	4	4	4	4	4	2	1	1	1
10248	2	999	3	4	3	3	3	4	4	2	2	5	5	2	2	2	3	3	2	2	2	2	2	2	2	2	2	2	2	2	2	2	3	2	2	1	4	4	4	4	4	4	4	4	4	2	2	2	1
10249	2	2	1	3	3	2	3	4	3	1	2	4	4	5	4	3	2	3	3	2	4	4	4	3	3	2	2	3	3	2	1	1	2	2	2	3	2	2	2	2	3	3	3	3	3	2	2	2	1
10250	2	3	2	2	2	3	3	2	4	5	2	5	5	3	4	3	1	3	2	3	5	4	3	3	2	2	4	3	1	5	5	3	3	4	5	4	4	3	2	2	3	2	3	3	3	2	2	2	1
10251	2	3	3	3	3	3	3	3	4	5	4	5	5	3	3	4	5	4	4	5	4	3	4	5	4	4	4	4	5	5	5	3	4	4	5	1	4	1	1	3	1	1	4	1	1	2	2	1	1
10253	2	2	3	2	3	3	999	3	4	2	4	4	4	2	2	2	4	2	4	4	2	3	3	3	4	3	4	4	3	4	4	3	2	4	4	2	2	2	2	2	2	2	2	2	2	1	1	1	0
10254	2	3	3	3	3	3	999	3	4	2	4	4	4	4	3	3	3	4	4	3	3	4	3	4	4	3	3	3	4	4	4	4	3	4	4	3	2	2	2	999	2	2	2	2	2	3	3	1	0
10255	2	3	2	3	2	3	3	3	3	3	2	4	4	4	3	2	4	2	4	4	3	3	3	4	4	4	4	4	2	2	2	4	4	2	2	2	2	2	2	2	2	2	2	2	2	2	2	2	1
10257	2	2	3	1	2	2	2	5	5	5	1	5	2	3	3	2	2	1	3	3	5	5	5	4	3	2	2	1	4	4	5	3	1	2	2	4	1	2	2	2	1	2	2	2	2	2	2	1	0
10258	2	2	3	3	3	3	3	4	5	1	4	5	5	2	3	3	3	1	3	4	4	4	4	3	3	4	4	4	4	4	4	4	2	4	4	3	3	4	2	2	2	2	2	2	2	2	2	1	1
10259	2	1	4	1	2	2	2	3	3	2	1	5	4	5	5	4	1	2	1	1	5	5	4	1	3	3	2	2	4	5	5	5	1	5	5	4	4	2	2	1	4	4	4	4	4	2	3	0	1
10260	2	3	1	4	2	2	3	5	5	5	2	5	5	2	1	1	4	1	4	4	3	4	3	5	4	5	5	5	5	5	5	3	3	5	3	3	3	2	3	3	3	3	3	3	3	1	2	1	1
10261	2	2	3	2	3	3	3	3	2	4	3	3	4	3	4	4	3	2	2	3	4	3	4	3	2	2	2	2	2	2	2	3	2	3	3	2	2	2	2	2	2	2	2	2	2	2	2	1	1
10262	2	2	2	3	2	2	3	3	4	2	2	5	5	1	1	4	2	3	2	2	2	4	3	3	3	4	2	2	4	2	2	2	3	1	1	3	3	2	3	2	3	3	3	3	2	2	2	0	0
10263	2	2	3	4	3	3	3	5	5	1	3	5	5	2	3	2	3	2	3	3	2	3	2	4	1	4	999	4	3	1	1	1	5	1	1	3	2	3	3	3	3	3	3	3	3	1	1	1	1
10264	2	2	2	3	4	2	3	3	3	3	2	5	5	5	5	5	3	3	5	5	5	2	3	5	3	3	3	3	3	3	3	2	2	2	2	4	1	2	4	4	4	4	4	3	3	2	2	1	1
10265	2	3	3	4	3	3	4	5	4	5	5	5	5	5	5	5	4	3	5	5	4	3	3	5	5	4	5	4	5	5	2	2	5	2	2	2	1	2	2	3	2	2	2	2	3	1	1	2	1
10266	2	2	999	2	3	3	3	4	4	4	4	4	5	2	5	4	1	2	2	999	4	2	4	4	4	4	4	4	2	4	4	2	4	5	4	2	1	4	2	4	2	2	2	2	4	2	3	1	0
10267	2	3	3	3	3	3	2	4	5	3	3	5	5	3	3	3	3	2	3	3	4	3	3	3	2	3	4	3	4	3	3	2	3	3	2	3	2	2	3	3	2	2	2	2	2	1	1	0	1
10268	2	2	2	4	2	2	3	2	4	2	3	4	4	4	4	4	2	2	2	4	2	4	4	4	2	2	2	2	2	2	2	2	4	2	2	4	4	1	4	4	4	4	3	4	4	1	1	2	1
10269	2	3	3	2	3	3	2	4	3	2	2	4	4	3	3	2	4	3	3	4	3	3	4	4	4	4	3	3	3	2	2	2	4	2	2	3	3	2	2	2	2	2	2	2	3	2	3	0	1
10270	2	1	2	2	2	1	2	2	3	3	4	4	4	2	2	3	2	2	2	4	4	4	4	4	4	4	4	4	4	5	4	3	4	4	2	2	2	2	2	2	3	2	1	2	3	3	2	1	1
10271	2	3	3	3	3	3	3	4	4	2	4	4	4	4	4	2	4	4	2	4	4	4	4	4	3	4	4	2	4	2	2	2	2	2	4	4	1	1	1	4	1	2	1	1	1	2	2	2	1
10272	2	4	3	3	3	4	1	3	4	5	3	5	5	4	4	4	1	3	3	4	4	3	3	4	3	3	4	3	3	5	4	4	3	4	4	2	2	2	4	2	2	2	2	2	2	2	2	2	1
10273	2	3	3	3	3	3	3	3	3	4	4	4	4	4	4	4	4	4	4	4	4	4	4	4	4	4	4	4	4	4	4	4	4	4	4	2	3	3	3	3	3	3	3	3	3	2	1	2	1
10274	2	3	3	3	3	3	3	5	5	4	5	4	4	4	4	4	3	2	4	4	2	2	4	4	2	4	4	4	4	4	4	4	2	4	4	2	2	2	2	2	2	2	2	2	2	1	1	2	1
10285	2	3	3	4	2	3	3	5	5	3	2	5	5	4	4	3	2	4	1	1	3	2	3	3	4	2	2	3	4	3	3	3	4	2	3	2	2	3	3	3	2	2	2	2	2	3	3	0	1
10288	2	1	2	4	3	2	3	2	2	3	3	4	4	5	1	4	1	4	2	1	5	5	4	1	2	5	3	3	5	1	1	1	3	2	3	4	2	3	3	3	2	3	2	3	2	2	2	1	1
10293	2	2	3	3	2	2	3	3	5	1	5	5	5	5	5	5	5	3	1	3	5	5	5	3	5	1	1	1	5	1	5	5	3	5	5	1	1	1	1	2	2	2	2	2	2	2	2	1	1
10295	2	3	2	4	3	3	2	3	3	3	4	5	5	1	3	3	3	3	2	3	3	3	3	3	3	3	3	3	3	3	3	3	3	3	3	3	3	2	2	2	2	3	3	2	2	3	3	0	1
10311	2	3	3	1	4	4	1	4	4	1	1	5	5	4	4	4	2	3	4	4	4	4	4	2	3	2	2	2	3	4	4	3	2	4	4	3	3	1	1	2	2	2	2	2	2	3	3	0	0
10312	2	2	2	3	2	3	4	1	4	2	1	5	5	4	4	4	2	4	3	5	4	4	4	4	1	1	5	5	5	5	5	1	3	5	3	4	1	2	3	3	3	2	1	2	3	2	2	1	1
10315	2	4	2	2	2	2	2	1	1	1	5	5	5	5	5	5	5	1	5	1	5	5	5	5	5	5	1	1	1	1	1	1	5	1	1	2	1	1	1	3	3	3	4	4	4	4	4	2	1
10316	2	999	3	3	3	2	3	1	1	1	1	1	1	1	5	5	1	5	1	5	1	1	1	5	5	1	1	5	1	1	1	1	5	1	5	4	3	2	3	4	4	4	4	4	4	1	1	2	1
10317	2	2	3	2	3	3	3	4	4	5	4	3	3	2	3	3	3	4	3	5	5	5	5	4	4	4	3	3	1	3	3	3	3	4	5	3	2	3	2	2	1	2	2	2	3	2	2	2	1
10321	2	1	3	2	3	3	2	4	4	2	5	5	5	5	5	5	3	4	3	5	5	5	5	2	999	4	4	2	4	4	4	2	2	4	5	4	1	4	3	2	3	3	2	2	2	2	2	1	0
10323	2	3	2	3	2	2	3	3	5	2	3	5	5	4	2	3	2	4	3	4	4	4	4	4	3	3	3	2	4	2	2	2	3	3	3	4	3	3	3	3	3	3	3	3	3	2	2	1	0
10325	2	3	2	3	2	2	3	5	4	2	4	4	4	4	4	4	2	4	4	4	5	5	5	5	2	2	2	2	4	2	2	4	4	2	2	3	4	3	3	2	3	3	4	4	3	2	2	2	1
10330	2	2	2	2	3	1	3	3	4	4	3	4	4	3	4	3	2	3	4	4	4	3	4	4	4	4	4	4	3	4	4	3	3	4	4	3	2	2	2	3	2	3	3	3	2	2	2	2	1
10335	2	2	2	3	2	2	2	4	3	4	1	4	4	3	3	1	2	2	4	4	3	3	3	4	4	4	4	5	3	3	3	4	3	3	4	2	2	2	2	2	2	4	2	2	2	2	2	1	0
10340	2	2	2	3	3	2	2	2	5	1	3	5	5	5	4	3	2	3	1	3	5	5	5	2	1	1	1	1	3	1	1	1	3	1	1	4	3	3	3	3	3	3	3	3	3	3	3	1	1
10341	2	3	3	3	3	2	3	4	4	1	1	1	4	2	4	4	4	2	4	4	4	4	4	4	4	4	4	4	4	1	2	2	4	4	2	3	2	4	3	3	3	4	3	3	3	1	1	2	1
10342	2	1	4	2	4	3	2	3	3	5	3	5	5	3	3	3	3	3	4	3	3	2	3	4	4	3	3	3	3	4	5	3	3	4	2	3	2	2	3	3	3	3	2	3	3	2	2	1	1
10344	2	3	1	3	2	2	3	3	4	1	1	4	5	5	4	4	1	5	1	3	5	5	5	1	1	1	1	1	5	3	3	3	1	3	3	4	4	3	4	4	4	4	3	4	4	2	1	1	0
10346	2	1	3	2	3	3	3	4	4	2	4	2	2	4	4	3	2	4	3	4	5	3	3	3	2	2	4	3	4	2	4	3	3	4	2	2	2	2	2	2	3	3	3	3	3	3	3	0	1
10349	2	3	3	3	3	2	3	3	5	1	1	5	5	1	5	3	3	3	3	3	5	5	1	5	3	3	3	3	1	1	1	3	3	3	3	2	4	1	1	1	1	4	2	2	2	2	2	1	1
10350	2	3	3	3	2	2	3	5	5	2	5	5	5	5	5	2	5	2	5	5	4	4	4	4	4	4	4	4	4	3	4	5	4	4	3	3	2	3	3	4	3	3	3	4	3	2	2	1	1
10351	2	3	1	3	3	3	2	3	4	2	4	4	4	4	4	4	2	4	2	2	4	4	4	2	4	2	2	4	4	2	2	2	4	2	2	3	1	1	4	3	2	3	4	3	3	2	2	2	1
10352	2	3	2	3	2	2	3	3	4	2	2	4	4	4	4	4	4	4	2	2	4	4	4	4	4	4	4	4	4	4	4	4	4	4	4	3	3	3	3	2	4	3	3	3	3	2	2	1	1
10353	2	2	2	3	3	2	3	2	3	2	2	4	4	2	4	4	4	2	2	4	3	4	2	4	3	3	3	4	4	3	3	3	4	3	3	4	4	3	4	4	3	4	4	4	4	1	1	1	1
10354	2	2	3	3	3	3	3	5	5	1	5	5	5	5	5	5	1	5	1	2	5	5	5	1	5	5	5	2	5	5	5	5	5	4	5	3	4	2	2	4	2	2	2	3	2	2	2	1	1
10355	2	2	3	4	3	2	1	1	5	4	1	5	5	1	1	1	1	1	1	1	5	5	5	5	4	4	4	4	4	4	4	4	4	4	4	4	2	3	3	1	4	4	4	4	4	2	2	2	1
10356	2	3	3	3	3	2	3	4	5	2	2	5	4	5	5	4	1	1	2	3	3	4	3	4	4	3	2	4	4	3	2	2	2	1	4	4	2	2	4	4	3	3	4	3	1	1	1	1	1
10358	2	3	3	3	2	3	3	4	5	1	5	5	5	1	4	1	3	5	5	5	3	3	3	4	2	4	3	3	4	5	5	1	3	1	3	3	3	4	3	4	3	3	4	2	2	2	2	0	0
10359	2	2	3	2	2	1	3	2	5	1	1	5	5	4	4	4	4	2	2	5	3	3	3	4	3	3	2	5	4	3	3	3	2	2	5	4	3	2	2	2	3	4	2	2	2	3	2	0	1
10360	2	2	3	3	2	2	3	3	5	1	3	5	5	5	5	5	1	5	1	1	5	5	5	3	3	2	4	4	2	5	3	5	3	5	5	4	2	4	4	2	4	2	2	4	2	2	2	1	1
10361	2	4	1	4	2	2	4	4	5	1	5	5	5	4	5	5	1	4	1	1	5	5	5	4	1	1	1	1	5	4	1	1	3	1	1	4	3	3	2	3	4	4	4	4	3	2	2	0	1
10362	2	3	3	3	2	2	3	1	1	5	1	5	4	2	4	3	4	4	4	4	4	5	5	5	4	3	3	4	3	3	4	4	2	2	2	4	1	3	3	2	4	3	3	4	3	1	1	2	1
10363	2	2	2	4	2	2	3	5	5	5	1	5	5	5	3	2	5	1	3	2	2	4	2	2	5	1	5	5	5	1	1	1	5	1	1	4	2	4	4	4	4	4	4	4	3	1	1	1	1
10366	2	2	2	3	3	3	3	2	3	2	2	4	4	4	3	3	2	3	2	3	3	4	4	3	3	3	3	2	3	3	3	2	3	2	3	4	3	2	2	2	2	3	3	2	2	2	2	1	0
10367	2	3	3	2	4	3	3	5	5	1	5	5	5	5	5	5	1	5	1	1	5	5	5	5	5	5	3	3	3	5	5	2	1	3	5	3	2	3	3	4	2	3	3	3	3	2	2	1	1
10368	2	2	2	2	3	3	3	4	4	3	4	4	4	4	4	4	3	4	3	4	4	4	4	3	4	4	4	4	4	4	4	4	3	4	4	2	2	2	2	2	2	3	2	3	3	2	2	2	1
10369	2	3	2	3	2	2	3	3	2	2	2	5	5	4	3	4	1	2	2	2	2	4	3	2	3	2	2	2	3	4	4	4	5	1	3	4	3	4	3	3	3	3	3	3	3	1	1	0	0
10371	2	3	3	3	3	3	3	2	3	3	3	4	4	4	3	3	2	3	2	2	4	4	4	3	3	2	2	2	4	2	2	2	4	2	2	4	3	3	3	3	3	4	4	4	4	2	2	2	1
10375	2	3	3	999	3	3	3	2	3	3	1	5	5	3	1	3	3	3	2	3	5	3	3	3	2	3	3	3	2	3	3	3	3	3	4	2	1	2	4	2	2	2	2	2	2	2	2	2	1
10379	2	3	3	3	2	2	3	3	3	3	2	3	5	5	5	3	5	3	2	2	5	3	1	2	2	2	3	5	1	3	2	2	3	2	3	2	2	2	3	3	3	3	3	2	3	2	2	0	1
10381	2	1	3	2	4	3	2	5	5	2	1	1	1	2	2	3	3	1	2	4	3	3	3	999	999	1	999	999	1	1	1	1	3	1	1	2	999	1	2	2	1	2	3	3	2	2	2	2	1
10383	2	3	2	3	2	2	3	1	1	1	1	1	1	5	1	5	5	1	5	1	1	1	5	1	4	1	3	1	5	1	1	1	5	1	1	4	3	4	4	3	3	3	3	3	3	2	2	1	0
10384	2	3	2	3	3	2	3	3	3	1	2	3	4	3	3	4	2	2	4	4	4	4	4	4	4	2	4	4	4	4	4	2	4	4	4	2	2	2	2	2	2	2	4	3	3	2	2	1	0
10388	2	2	2	2	2	2	2	2	2	2	4	4	5	5	2	2	2	2	4	2	2	1	2	2	2	2	2	2	2	2	2	2	2	2	2	4	2	1	1	1	4	4	4	4	4	4	4	2	1
10392	2	999	2	3	3	3	2	4	4	4	3	4	4	4	4	3	4	5	1	3	5	5	5	4	3	1	3	3	3	3	2	2	4	2	2	4	1	4	4	4	4	4	4	4	4	2	2	2	0
10398	2	2	2	4	2	1	2	2	4	2	2	5	4	4	4	3	2	4	1	3	5	5	5	1	3	3	3	1	5	1	3	2	3	3	3	4	2	4	2	2	4	3	4	4	4	3	3	1	0
10399	2	2	2	3	3	2	3	3	4	3	2	4	4	3	4	3	3	2	3	2	3	3	3	4	3	2	4	3	4	1	1	1	2	1	2	4	3	3	3	3	3	3	3	2	2	2	3	1	0
10400	2	3	2	3	2	2	3	3	3	3	3	5	5	3	4	4	4	5	4	5	5	5	5	5	5	2	1	1	4	4	4	1	4	1	1	3	4	4	4	4	4	4	4	4	4	1	2	2	1
10409	2	3	3	2	4	2	2	5	5	1	5	5	5	3	1	5	5	2	5	5	5	3	4	5	5	5	5	3	5	5	5	4	1	5	5	4	4	2	4	2	4	1	2	1	1	2	2	1	0
10412	2	2	2	2	3	2	2	3	5	1	3	5	5	4	4	3	1	4	1	2	3	4	3	3	2	2	1	1	3	3	3	2	4	3	3	4	2	2	2	2	2	2	2	2	4	2	2	1	0
10419	2	3	3	3	3	2	3	4	4	1	3	2	5	3	3	2	3	2	2	2	4	4	3	2	2	4	1	1	2	2	2	2	4	2	2	3	1	1	3	3	2	2	2	3	3	2	2	2	1
10422	2	2	2	1	1	1	2	2	4	1	3	5	5	5	2	3	4	3	2	4	4	4	4	3	4	4	4	4	3	4	3	3	3	3	4	3	3	2	3	3	3	2	3	3	3	2	2	1	1
10424	2	3	2	3	999	3	3	1	5	3	3	4	4	5	5	3	3	1	4	4	4	4	4	4	4	4	4	4	4	2	2	2	4	2	2	4	999	3	4	4	4	4	4	4	4	2	2	1	1
10428	2	2	2	3	2	2	3	3	3	3	3	3	3	4	5	5	2	4	1	1	4	3	4	3	3	3	3	3	3	3	3	3	2	3	3	3	2	1	3	2	2	2	2	2	2	2	2	1	1
10431	2	4	3	3	3	3	4	1	1	5	1	5	5	5	1	1	1	4	5	4	4	5	5	5	5	5	5	5	5	5	5	5	4	5	5	4	1	4	4	4	4	4	4	4	4	2	2	2	1
10433	2	3	3	3	3	3	3	3	3	1	4	4	4	4	4	4	4	4	1	2	4	4	4	4	2	4	4	4	4	4	4	4	1	4	4	1	2	1	1	2	2	1	2	2	1	2	2	1	1
10434	2	4	4	4	1	2	3	4	5	1	1	5	5	5	5	2	4	5	5	5	1	5	1	5	5	3	1	5	4	1	1	1	1	1	1	4	4	1	3	4	4	4	4	4	4	1	2	2	1
10438	2	2	2	2	2	2	1	1	2	5	5	5	5	3	2	2	2	5	3	1	3	3	3	2	2	2	1	3	3	2	3	4	5	5	5	4	4	2	2	2	3	2	3	3	3	2	2	2	1
10441	2	1	4	2	2	3	3	4	4	3	4	3	3	2	2	3	5	1	3	5	3	4	4	3	4	5	3	5	4	4	4	3	4	3	3	2	2	1	1	3	3	3	3	3	3	2	3	1	0
10443	2	3	4	4	3	3	2	3	3	3	2	4	4	4	4	4	4	4	3	4	5	5	5	3	3	4	3	3	5	5	5	2	2	2	4	4	1	1	1	1	1	2	3	4	4	2	2	1	0
10444	2	3	2	3	2	2	3	2	4	4	1	5	3	4	3	4	2	4	2	4	5	5	5	3	3	3	2	3	4	2	2	2	4	2	2	3	4	2	4	4	4	4	4	4	4	2	2	1	0
10445	2	2	2	3	3	2	999	2	3	3	3	3	3	3	3	3	5	2	4	5	3	4	2	4	5	3	4	4	4	2	2	2	5	2	3	3	3	3	4	3	3	3	3	3	3	2	2	2	1
10448	2	3	2	3	3	2	4	4	4	1	3	5	5	2	4	4	3	3	3	3	3	4	3	3	5	5	5	5	1	1	1	1	5	1	1	3	2	4	4	3	4	4	4	4	4	2	2	2	0
10449	2	4	4	2	4	4	4	5	5	5	5	5	5	5	5	5	5	5	5	5	5	5	5	5	5	5	5	5	5	5	5	5	5	5	5	4	4	3	4	4	4	4	4	4	4	2	2	1	0
10450	2	4	1	4	1	1	4	3	5	5	5	1	5	5	5	5	5	3	3	3	5	4	3	2	1	1	1	1	5	1	1	1	2	1	1	1	4	4	4	4	4	4	4	4	4	2	2	1	0
10452	2	3	2	4	2	3	3	5	5	1	5	5	5	5	5	5	1	5	5	4	4	4	4	2	4	4	4	4	4	4	4	4	2	4	4	3	3	3	4	4	4	4	4	4	3	1	1	1	1
10454	2	1	1	3	2	3	3	3	2	2	1	3	2	4	4	4	2	4	2	4	4	5	4	3	3	2	2	4	4	2	4	2	4	4	4	4	2	3	4	4	4	4	4	3	3	2	2	1	1
10457	2	3	2	3	2	2	3	4	2	4	2	4	4	3	4	2	2	2	2	2	4	4	3	4	4	4	4	2	4	2	2	4	4	2	2	4	1	1	3	2	4	3	3	4	3	2	2	1	1
10458	2	3	2	2	3	2	3	2	4	2	4	4	4	4	4	4	2	4	2	2	4	4	4	4	2	2	2	2	4	4	4	4	2	4	2	3	2	3	3	2	2	2	3	3	2	2	2	1	1
10462	2	2	2	1	4	4	1	5	5	1	1	5	5	1	1	1	3	1	1	1	3	3	3	1	2	5	1	1	5	4	4	1	1	4	4	1	4	3	1	3	4	1	3	2	2	3	2	0	0
10465	2	4	3	4	3	1	4	4	5	1	5	5	4	4	4	4	1	3	1	1	4	4	1	3	4	3	1	1	4	4	4	4	4	4	3	4	3	3	3	3	3	3	3	3	3	2	2	1	1
10032	3	3	2	3	3	2	3	4	4	1	4	3	3	4	3	3	3	3	4	3	4	4	4	3	3	3	4	3	4	3	3	1	3	3	3	2	3	3	2	2	2	2	2	2	3	2	2	2	0
10039	3	2	2	3	3	3	3	3	5	4	1	2	2	4	4	2	1	2	2	4	4	3	4	1	3	3	4	2	4	3	3	2	1	2	2	4	3	3	4	4	3	3	3	3	4	2	2	2	0
10040	3	1	2	2	3	2	3	4	4	1	1	5	5	5	5	4	1	5	1	4	3	3	4	1	1	1	1	1	5	1	1	1	5	1	1	4	4	3	3	4	4	3	3	4	3	1	1	1	0
10058	3	3	2	3	2	2	3	4	5	1	4	2	5	3	3	3	3	2	2	4	4	4	4	3	3	4	4	4	3	4	4	3	2	4	4	2	3	2	2	1	3	3	3	3	3	1	1	0	0
10061	3	3	4	4	2	3	3	5	5	2	3	5	5	5	5	5	5	5	5	5	5	5	5	3	3	5	3	5	3	5	5	5	3	5	5	2	3	3	4	4	3	3	3	3	4	2	2	1	1
10069	3	3	2	3	3	3	2	1	5	3	2	3	4	4	4	4	5	4	3	3	4	4	4	4	2	2	2	2	4	2	2	2	3	2	2	3	3	3	3	3	3	3	3	3	3	2	2	2	1
10080	3	2	2	3	3	1	4	4	3	3	3	4	4	4	4	4	3	3	3	2	4	4	4	4	2	2	2	2	4	2	2	2	4	4	3	4	1	3	3	3	4	3	3	3	3	1	1	1	0
10087	3	1	2	3	3	3	2	4	4	4	4	3	4	4	4	4	3	3	3	2	4	4	4	4	4	4	3	4	4	3	4	3	3	3	4	2	2	1	1	2	3	2	3	2	2	2	2	2	1
10089	3	3	1	4	2	3	4	4	5	1	4	5	5	5	5	3	1	2	2	5	5	5	5	1	2	3	2	2	4	1	1	1	3	3	4	4	4	2	3	3	4	4	4	4	3	2	1	0	1
10091	3	2	1	2	3	3	3	5	3	2	5	5	4	3	5	4	2	4	2	3	2	4	4	4	3	5	1	3	4	5	5	2	4	5	4	3	2	3	3	3	2	3	2	3	3	2	2	0	0
10096	3	4	2	4	2	2	3	2	4	2	4	4	4	4	4	4	2	4	4	4	4	4	4	4	4	4	4	4	2	4	4	4	4	4	4	3	2	3	2	3	3	3	3	2	3	2	2	2	0
10097	3	2	2	2	3	2	3	5	5	1	3	5	5	3	3	3	3	2	4	4	4	4	4	5	4	3	4	3	3	4	2	2	2	4	5	3	2	1	1	2	2	2	2	2	2	2	3	0	0
10099	3	4	3	3	3	2	3	4	5	2	3	5	5	3	4	4	4	3	1	2	5	4	4	3	3	1	2	2	2	4	5	4	3	3	3	3	2	2	2	3	3	2	2	2	3	3	3	1	0
10100	3	3	1	3	2	4	3	4	3	4	3	4	3	4	4	4	2	3	3	3	4	4	4	3	3	2	2	2	4	3	3	3	4	3	3	3	2	2	3	3	3	3	3	3	3	2	2	0	0
10107	3	1	3	3	3	2	3	3	4	1	3	4	5	2	2	2	3	2	3	3	4	3	3	5	4	3	3	3	2	3	4	3	2	4	4	3	2	1	1	2	2	1	1	2	2	2	2	0	0
10130	3	3	4	3	2	1	4	1	2	4	1	1	3	2	4	2	2	4	5	5	3	3	3	5	5	4	4	5	4	4	4	4	4	4	4	2	2	4	4	3	4	4	4	4	3	2	2	2	0
10135	3	2	2	3	3	3	3	5	5	3	4	5	5	5	5	4	3	4	3	4	4	4	4	4	4	5	4	4	4	4	4	3	3	4	4	3	2	2	2	2	2	2	2	2	2	2	2	1	0
10142	3	2	3	2	999	3	3	5	5	1	5	5	5	5	5	5	1	5	5	5	5	5	5	5	5	5	5	5	1	5	5	1	5	5	5	999	999	999	3	3	3	3	3	3	3	2	2	2	0
10151	3	2	2	2	3	3	3	3	3	3	1	4	4	3	4	4	1	4	1	2	4	4	4	3	3	2	1	1	4	3	2	2	3	2	2	3	3	3	3	3	3	3	2	2	2	4	3	0	0
10152	3	4	999	3	3	2	4	4	3	3	3	5	4	5	2	2	4	2	4	4	4	4	4	4	4	5	4	4	4	2	2	2	4	2	2	3	1	2	3	3	3	3	3	3	3	2	2	2	0
10154	3	3	2	3	2	2	3	2	2	3	2	5	4	4	4	3	2	2	3	3	4	2	4	3	3	3	3	2	4	4	4	3	3	4	4	4	4	4	4	3	4	4	4	4	4	3	3	2	0
10156	3	2	2	2	2	2	3	1	4	3	3	3	4	4	3	3	2	2	1	3	2	2	1	3	2	2	1	2	2	3	3	3	2	2	1	3	3	4	3	3	4	3	2	2	3	2	2	1	0
10160	3	3	3	3	3	3	3	3	2	1	2	3	4	5	3	2	2	2	2	3	4	2	4	2	2	3	3	2	2	2	2	2	2	2	3	2	1	2	2	2	2	2	3	1	3	2	2	0	1
10161	3	3	2	3	3	2	3	3	4	2	2	3	4	3	4	2	2	3	2	2	4	4	4	3	3	2	1	2	3	3	2	3	3	3	4	3	3	2	2	2	2	2	2	2	2	1	1	0	0
10167	3	2	3	3	2	1	3	2	3	3	2	4	4	3	3	3	2	3	2	3	3	3	3	3	3	3	4	3	3	3	4	3	4	3	4	2	2	3	3	3	3	3	3	3	3	2	2	1	0
10169	3	3	2	4	3	1	3	1	3	4	5	5	4	5	4	3	2	3	1	3	4	4	4	2	2	2	2	2	4	1	1	1	5	1	2	3	2	3	4	4	4	4	4	3	4	2	2	2	0
10171	3	3	2	3	999	1	3	999	5	2	999	5	5	999	5	5	4	2	5	5	5	5	5	999	4	5	999	5	999	5	4	999	5	4	2	4	1	999	2	999	4	999	999	3	2	3	3	2	0
10174	3	2	3	3	3	3	3	3	4	2	4	4	4	3	4	4	2	4	3	3	4	4	4	2	3	5	3	4	4	4	4	5	3	5	5	4	4	3	2	2	3	3	2	2	3	2	2	1	0
10175	3	2	3	3	3	2	3	3	3	2	2	3	3	4	3	5	3	3	2	3	5	5	5	5	3	3	3	3	3	1	3	2	5	5	1	4	2	2	4	4	2	4	3	3	3	2	2	1	0
10176	3	3	2	3	3	2	3	2	4	1	3	5	4	2	4	1	5	4	1	3	4	4	4	1	3	3	3	3	4	3	3	4	4	4	4	3	2	2	3	3	3	3	3	3	3	2	2	2	1
10180	3	4	2	3	2	2	3	5	4	1	3	4	4	5	5	4	3	4	1	3	4	3	3	4	2	1	1	2	3	4	4	3	4	2	2	4	4	3	3	3	3	3	4	3	3	2	2	1	0
10182	3	2	2	3	3	2	3	3	3	1	1	4	4	4	4	2	2	4	1	1	4	4	4	2	3	2	2	2	3	4	4	2	3	2	4	3	3	2	2	2	3	3	3	3	3	2	2	0	0
10183	3	3	3	3	3	2	4	2	1	1	1	3	2	5	4	4	1	3	2	3	3	4	4	5	2	2	2	3	4	3	2	2	4	2	3	3	3	3	2	3	3	2	3	3	2	2	2	1	0
10184	3	2	2	3	3	2	2	4	4	4	2	3	4	4	4	2	2	4	2	3	4	4	4	4	2	3	2	2	3	2	2	3	4	3	2	2	3	2	2	2	1	2	2	2	2	2	2	2	0
10188	3	3	2	3	2	2	3	3	4	4	2	3	2	4	3	2	3	3	2	3	3	4	3	2	2	2	2	2	4	2	2	1	4	3	2	2	1	2	2	3	2	3	3	2	2	2	2	0	1
10189	3	3	2	4	3	3	3	4	4	3	4	5	5	4	3	4	5	4	4	4	4	5	5	4	5	5	5	4	4	4	4	3	3	4	4	4	4	2	2	4	3	3	3	3	3	2	2	2	0
10190	3	2	2	3	2	2	3	1	1	2	1	1	1	2	1	1	1	2	3	3	3	3	1	3	1	2	2	3	2	3	3	4	3	3	2	3	4	3	3	2	3	3	3	3	3	2	2	2	0
10192	3	3	2	3	2	2	3	3	3	3	3	3	2	2	4	3	2	4	2	4	4	4	4	3	2	2	2	2	4	2	2	2	4	2	1	3	3	3	3	3	3	3	3	3	3	2	2	1	0
10193	3	999	4	3	2	2	3	2	2	2	1	4	4	4	4	4	4	3	2	4	4	5	5	3	5	3	5	4	4	2	2	5	4	3	2	4	1	2	4	2	3	2	2	2	2	2	2	1	1
10199	3	3	4	3	3	1	4	1	4	3	4	5	5	4	4	2	2	4	3	2	4	5	4	4	3	1	1	5	4	3	3	1	5	2	1	3	4	4	4	4	4	4	4	4	4	3	3	1	1
10200	3	3	3	3	3	3	3	4	4	3	4	5	5	4	4	4	4	4	4	4	4	4	3	4	4	4	4	4	4	4	4	4	4	4	4	4	3	2	4	4	3	4	4	4	4	1	1	1	0
10203	3	2	1	2	2	2	3	2	5	2	1	5	5	5	5	4	1	2	1	1	5	5	5	1	2	2	1	5	1	1	1	1	1	1	1	3	2	2	2	2	3	2	3	2	3	2	2	2	0
10206	3	3	1	4	3	2	4	2	4	2	1	2	4	5	4	2	2	4	2	2	4	4	4	2	2	2	2	2	4	2	2	2	3	2	2	4	4	2	2	3	3	2	2	3	3	2	2	1	0
10209	3	4	2	2	1	3	2	5	4	3	5	5	5	5	4	5	4	4	4	4	3	3	5	5	4	3	3	3	3	4	4	3	4	3	4	2	2	2	3	3	2	3	3	2	3	2	2	2	0
10211	3	999	2	4	2	3	3	4	4	4	4	5	5	3	5	4	4	3	3	3	3	3	3	3	4	4	4	4	4	4	5	3	3	3	3	2	1	3	3	3	3	3	3	3	3	1	1	2	1
10213	3	3	2	2	3	3	3	4	5	3	3	5	4	3	3	4	3	4	3	4	4	3	3	4	3	3	2	3	3	4	4	3	3	4	3	2	2	1	2	3	1	1	2	2	2	4	4	1	0
10214	3	2	3	2	3	3	2	5	5	1	4	5	5	3	5	3	2	3	2	2	5	4	5	4	4	3	3	3	3	4	4	3	2	4	4	3	1	1	1	1	2	1	1	1	1	2	2	2	0
10216	3	3	1	3	3	2	3	3	5	5	3	5	5	3	4	5	2	5	3	3	4	4	4	3	3	3	1	3	3	1	1	3	4	1	3	3	2	1	3	2	3	3	3	3	3	1	1	2	0
10217	3	2	2	4	3	4	3	3	3	2	2	3	3	4	4	3	2	3	3	4	4	4	4	5	5	4	5	5	4	3	3	3	3	5	5	3	3	2	3	2	2	3	3	2	2	2	2	1	0
10219	3	2	3	3	2	2	3	2	3	2	4	4	4	4	4	2	3	4	2	3	4	4	4	3	4	4	4	4	3	4	2	2	2	2	4	4	2	3	3	3	3	3	3	3	3	2	2	2	0
10220	3	4	3	3	2	2	3	2	4	2	4	4	4	4	4	4	2	2	4	4	4	4	3	5	2	2	2	1	4	4	4	2	4	2	2	1	1	1	1	2	3	4	4	4	2	2	2	2	0
10222	3	3	2	3	2	3	3	4	5	5	3	5	5	5	5	5	1	1	3	4	5	5	5	5	5	3	3	3	4	5	5	5	3	3	3	4	3	3	3	4	4	4	4	3	4	1	1	0	0
10223	3	2	3	3	3	3	3	3	5	5	5	3	5	4	5	2	3	3	2	5	5	5	5	5	4	2	2	4	5	5	3	5	4	3	5	4	4	2	2	2	2	2	2	2	2	2	2	2	0
10226	3	3	1	1	1	3	3	3	5	5	3	5	5	5	4	3	3	5	3	3	5	5	5	5	5	5	5	5	3	3	3	5	3	3	5	3	3	3	3	3	3	3	3	3	3	2	2	2	0
10227	3	2	2	2	2	999	3	5	5	5	5	5	5	5	3	3	5	5	1	3	5	5	5	5	5	5	5	5	5	3	5	5	3	3	3	4	4	3	4	4	3	4	3	3	3	2	2	1	0
10228	3	2	2	3	3	3	3	2	4	1	2	4	2	5	5	3	2	3	2	3	5	4	4	3	2	2	2	2	4	2	4	2	3	2	2	2	3	1	2	4	2	4	2	2	3	2	2	0	0
10233	3	2	3	2	3	3	3	4	4	3	1	4	3	2	4	4	2	3	3	3	4	4	4	2	2	2	2	2	1	1	1	1	2	1	1	2	2	2	2	2	3	3	3	3	3	2	2	0	1
10237	3	2	2	3	2	2	3	4	5	2	3	4	4	4	3	3	3	4	2	3	5	5	5	4	5	3	3	3	4	4	4	3	3	4	4	3	2	2	2	2	3	1	1	2	2	2	2	1	0
10239	3	2	3	3	3	2	3	3	2	4	4	5	4	4	4	3	2	4	2	2	4	3	2	3	2	3	4	3	4	2	3	2	3	3	3	4	2	3	3	3	3	3	3	3	3	2	1	0	0
10240	3	3	3	4	3	3	3	3	5	1	1	4	4	3	3	3	3	3	3	3	4	4	3	4	3	3	3	3	4	4	3	3	3	3	3	2	2	1	1	1	2	1	1	1	1	2	2	1	0
10241	3	2	2	3	2	2	2	5	5	2	1	5	5	1	5	5	1	2	2	5	5	3	5	1	1	1	5	1	5	5	5	1	5	5	3	4	2	2	2	3	1	1	2	3	3	3	3	2	0
10242	3	2	2	3	3	2	3	3	2	3	1	3	3	3	1	3	1	1	2	1	5	3	3	3	3	5	5	5	3	2	2	2	1	1	1	3	3	2	3	2	3	3	2	2	3	2	2	1	0
10243	3	2	2	2	3	3	3	3	5	3	2	5	5	3	2	4	2	4	1	2	4	4	4	4	4	4	4	4	2	4	4	3	3	3	4	1	1	1	2	2	2	3	3	3	3	2	3	2	0
10252	3	3	2	3	2	2	3	2	2	2	4	3	3	2	4	4	2	4	2	2	4	4	4	3	3	3	4	4	4	4	4	3	4	3	3	3	3	4	4	3	4	4	4	4	4	2	2	1	0
10279	3	3	1	4	2	1	4	2	4	3	5	2	2	5	5	3	2	4	1	1	4	4	4	1	2	2	2	2	4	2	2	2	4	2	2	3	2	2	2	2	3	2	3	2	2	2	2	0	0
10287	3	2	2	3	3	4	2	3	4	1	3	4	4	4	3	4	2	4	2	3	5	5	5	3	3	3	3	3	3	4	4	2	2	4	4	4	3	3	2	2	3	3	2	3	3	3	3	0	0
10289	3	3	3	3	3	4	4	5	5	5	1	5	5	1	1	1	1	1	1	1	5	5	5	5	5	5	5	5	5	5	5	5	5	5	5	4	2	4	4	4	4	4	4	4	4	2	2	1	0
10290	3	3	1	4	2	1	3	5	5	1	2	5	5	5	2	4	2	4	2	2	5	4	4	2	3	3	5	5	2	1	2	2	4	2	2	4	3	3	3	3	3	3	3	3	3	2	2	1	0
10292	3	2	3	3	3	3	3	5	5	5	1	5	5	5	5	5	5	5	5	5	5	5	5	5	5	5	5	5	5	1	1	1	5	1	1	4	4	3	4	4	4	4	4	4	4	2	2	2	1
10303	3	2	3	2	2	2	3	5	5	999	5	4	4	5	5	5	999	5	999	1	5	5	5	1	1	4	3	1	3	3	2	3	5	2	4	3	2	2	2	2	3	2	2	2	2	2	2	0	0
10313	3	2	2	3	3	2	3	3	3	2	2	3	2	4	3	4	2	4	1	2	4	4	4	2	2	3	2	2	3	2	2	2	3	2	2	3	3	3	3	3	3	3	3	3	3	2	2	0	0
10324	3	3	3	3	3	2	3	2	3	3	2	5	5	3	1	1	1	1	4	3	3	3	2	4	4	4	4	4	2	3	3	2	2	2	2	3	2	2	2	2	2	2	2	2	2	2	2	2	0
10326	3	3	3	3	2	2	3	3	3	3	3	3	3	4	4	3	2	3	2	3	4	4	3	3	3	3	3	3	2	2	2	2	2	2	2	3	3	3	3	3	3	3	3	3	3	1	1	1	0
10327	3	3	3	3	3	3	3	3	4	4	3	3	4	4	3	3	3	2	3	4	4	4	3	3	3	3	3	3	3	3	4	3	3	3	3	3	3	3	3	3	3	2	3	3	3	2	2	1	0
10328	3	3	2	3	2	2	3	1	1	5	1	5	1	4	1	1	2	3	2	5	1	3	3	1	3	5	3	3	3	3	3	3	3	3	3	1	2	2	3	3	3	3	3	3	3	2	2	1	0
10329	3	3	2	3	2	2	3	2	2	3	4	4	4	4	2	2	2	5	3	5	4	5	5	4	4	4	2	2	4	4	4	2	3	4	4	2	2	2	3	3	3	3	3	3	3	1	2	1	0
10331	3	3	1	3	1	1	3	2	2	4	1	1	1	4	2	2	2	4	1	2	4	4	4	2	2	2	2	1	4	2	2	2	4	2	2	4	2	3	3	3	3	3	3	4	3	1	1	0	1
10332	3	1	2	2	1	2	2	3	5	1	5	5	5	5	1	1	1	1	2	5	1	5	5	5	5	5	1	5	1	5	5	5	5	5	1	2	1	1	1	2	2	2	2	2	2	2	2	2	0
10333	3	2	2	2	2	2	3	3	5	4	3	5	5	3	3	3	2	2	3	3	5	5	5	3	3	4	4	3	2	4	4	3	3	3	3	2	2	3	2	1	2	2	2	2	2	2	2	2	0
10334	3	3	2	2	2	2	3	2	1	5	3	4	5	3	4	2	3	4	2	3	4	4	4	2	4	4	3	4	3	2	2	4	3	4	2	3	3	1	3	3	2	4	3	3	2	2	2	0	0
10336	3	2	1	3	2	2	4	4	4	2	2	4	4	4	4	4	2	4	2	2	4	4	4	2	2	2	2	2	4	4	4	2	4	2	2	4	3	3	3	3	4	3	3	3	3	2	2	1	0
10337	3	2	4	3	4	3	3	2	5	1	2	5	5	3	5	3	3	3	3	3	3	5	3	3	5	3	3	3	3	5	5	5	3	5	5	2	2	3	2	3	3	3	3	3	2	4	2	2	0
10338	3	3	3	3	2	2	3	4	3	5	2	5	5	4	3	3	2	3	3	5	5	5	3	3	4	5	4	4	3	4	4	5	3	4	2	3	3	2	2	2	4	3	3	4	3	2	2	1	0
10339	3	3	3	2	3	3	3	4	4	1	3	5	4	3	3	3	4	2	3	3	3	3	3	4	2	2	2	2	3	3	3	2	2	3	3	2	2	2	3	2	2	3	2	2	2	2	2	0	0
10343	3	999	999	999	999	999	999	2	2	2	2	2	2	2	1	1	1	1	1	1	2	2	2	2	2	2	2	2	2	2	2	2	2	2	2	2	2	2	2	2	2	2	2	2	2	2	2	1	0
10345	3	2	3	2	3	3	3	3	4	1	4	5	5	3	5	4	3	3	3	3	4	4	4	4	3	4	5	5	3	5	5	4	4	5	5	4	2	4	4	4	4	4	4	3	3	2	2	1	0
10347	3	3	2	4	2	2	3	3	5	1	3	5	5	3	2	5	1	3	1	5	5	4	4	5	4	5	5	3	3	4	4	5	5	5	5	4	4	2	2	4	4	2	4	4	4	2	2	1	1
10348	3	2	2	3	2	2	3	5	5	1	3	5	5	3	4	3	3	3	5	5	5	4	4	5	3	5	5	5	5	4	3	3	3	3	3	4	1	1	2	2	4	2	2	2	2	1	1	1	0
10357	3	2	2	3	2	2	2	3	4	4	1	5	5	5	4	5	5	3	1	4	5	4	5	2	2	5	5	5	4	2	5	1	3	4	2	4	3	3	4	3	4	3	4	3	4	2	2	2	1
10364	3	3	1	3	3	2	3	1	3	1	1	3	3	4	1	1	1	1	1	2	5	5	4	1	1	1	1	1	2	1	1	1	5	1	1	3	2	2	2	2	3	3	3	3	3	1	1	1	0
10365	3	3	2	3	3	2	3	5	5	1	3	4	5	5	5	3	5	4	5	3	5	5	5	2	4	5	5	5	3	5	5	5	2	5	5	3	3	2	4	4	3	4	4	4	3	2	2	1	0
10370	3	3	3	3	2	2	4	4	5	2	5	5	5	2	1	3	1	2	3	5	3	3	3	3	5	5	1	1	3	5	5	5	1	5	5	3	2	2	2	2	3	2	3	3	3	3	3	2	0
10372	3	2	3	2	3	3	2	2	4	2	4	4	4	4	4	2	4	2	4	4	4	4	4	2	4	4	2	4	2	4	4	4	4	4	4	3	1	2	2	2	1	2	3	2	2	2	2	1	0
10373	3	2	2	2	2	2	3	4	4	2	2	2	2	4	4	4	2	4	2	2	4	2	4	2	2	2	2	2	4	4	2	2	2	2	2	2	2	2	4	3	3	3	3	3	3	2	2	2	0
10374	3	1	2	2	2	3	2	5	5	2	1	4	4	1	3	2	3	3	2	4	2	3	2	4	5	5	5	3	2	4	3	1	1	5	4	3	3	2	3	3	3	2	3	3	2	3	3	1	0
10376	3	3	1	4	3	2	4	5	3	3	4	4	5	4	5	5	2	5	2	3	5	5	5	2	2	2	2	2	4	2	2	2	2	2	2	4	3	2	2	3	3	3	3	3	3	3	2	0	0
10377	3	2	3	2	999	3	999	4	2	3	2	4	2	4	3	4	2	3	4	4	4	4	4	3	4	2	2	3	4	4	4	2	2	2	4	3	2	2	2	2	3	3	2	2	2	3	2	1	0
10378	3	3	3	3	3	3	3	2	3	4	3	3	3	3	3	3	3	3	3	3	4	4	3	3	3	3	3	3	3	3	3	3	3	3	3	3	2	3	3	3	3	3	3	3	4	2	2	1	0
10380	3	3	3	3	3	2	3	4	3	4	3	5	5	5	3	3	3	4	2	3	3	5	5	3	3	2	3	4	5	3	2	2	3	2	2	4	4	4	2	1	4	2	4	2	4	2	2	0	0
10382	3	2	2	3	2	1	3	5	5	1	5	5	5	5	5	3	5	1	5	5	3	3	3	3	5	5	3	3	3	5	5	5	1	5	5	3	2	2	2	2	3	2	2	3	2	2	2	1	0
10385	3	3	3	3	3	2	3	5	5	4	4	4	4	4	999	4	2	4	4	4	4	999	4	4	4	4	4	999	4	4	4	4	4	4	4	4	3	1	1	1	1	3	1	1	1	2	2	2	0
10386	3	2	2	3	2	3	3	2	5	5	4	5	5	5	5	3	3	4	2	3	5	3	4	3	3	3	3	3	3	4	5	3	2	3	3	3	3	3	3	3	3	3	3	3	3	2	2	1	0
10387	3	999	3	2	3	3	2	4	5	1	3	5	5	3	3	3	4	1	3	4	4	3	3	3	4	3	3	3	4	3	4	3	1	3	5	2	1	1	2	2	2	1	2	2	2	3	3	1	0
10389	3	2	2	2	2	2	3	5	5	2	4	5	5	4	5	2	5	3	2	5	4	4	4	4	5	5	5	5	5	1	1	1	4	1	1	2	2	3	2	2	2	3	3	2	2	2	2	2	0
10390	3	4	1	4	1	2	4	5	5	1	5	5	5	1	5	1	1	1	1	5	1	5	5	2	4	5	4	4	2	5	1	5	5	5	4	2	3	4	4	2	2	3	3	3	3	2	1	2	0
10391	3	4	2	3	2	2	4	3	4	2	4	4	5	5	5	5	1	5	1	1	4	4	4	1	2	2	1	3	4	1	1	1	3	1	1	4	2	3	3	3	4	3	3	3	3	2	3	1	0
10393	3	2	2	2	2	2	3	3	2	4	2	4	4	4	4	2	2	2	3	3	3	4	3	2	2	2	2	2	2	2	2	2	2	2	2	3	3	3	3	3	3	3	3	3	3	2	2	2	0
10394	3	1	3	2	3	3	2	4	5	1	2	5	5	5	5	4	2	4	2	2	5	4	5	2	3	3	3	3	2	3	2	3	3	2	2	4	4	3	2	2	3	3	3	3	3	2	2	0	0
10395	3	3	3	3	2	2	3	5	5	1	4	5	5	5	5	2	4	4	2	2	4	4	4	3	3	3	3	3	2	4	3	3	3	3	3	4	4	4	3	3	3	3	3	3	3	2	2	1	1
10396	3	2	2	3	3	2	3	3	3	3	3	5	5	3	4	3	3	4	5	5	3	3	3	5	4	5	5	5	4	3	3	3	4	4	4	3	2	2	1	2	3	2	1	2	2	2	2	1	0
10397	3	2	2	1	3	3	3	2	5	1	5	5	5	4	4	4	2	2	4	4	4	4	4	2	2	2	2	2	4	4	4	2	2	2	4	2	1	2	3	3	3	3	3	3	3	3	3	1	0
10401	3	3	2	3	3	2	3	4	5	1	2	4	4	5	4	3	2	3	2	2	4	3	4	3	4	4	4	4	4	3	3	2	4	2	2	3	1	2	3	3	3	3	3	3	2	2	2	1	0
10402	3	3	2	3	3	2	3	4	4	1	3	3	5	5	4	999	3	3	2	3	5	4	3	3	3	3	3	3	4	4	4	3	3	4	4	2	1	2	3	1	3	2	3	1	3	2	2	1	0
10403	3	3	3	3	3	2	3	5	4	4	5	5	4	4	3	3	3	3	3	3	3	3	3	3	4	3	3	3	4	3	3	3	3	3	3	3	3	2	3	3	3	3	3	3	3	2	2	1	0
10404	3	3	2	2	3	3	3	2	3	3	5	3	4	2	2	3	1	2	2	3	3	4	3	2	3	3	3	2	3	3	3	3	2	4	3	4	4	4	3	2	4	4	4	3	3	2	2	2	1
10405	3	4	2	4	2	2	2	3	5	4	2	5	3	3	3	3	3	3	3	3	4	3	4	3	3	2	2	2	4	2	2	2	4	2	2	4	3	3	3	3	3	3	3	3	3	2	2	1	0
10406	3	3	3	3	4	3	4	4	5	4	5	5	5	5	5	5	4	5	5	5	5	5	5	4	5	5	5	5	4	5	5	5	4	5	5	3	3	4	4	4	4	2	3	3	3	2	2	1	0
10407	3	2	2	2	3	2	2	4	5	1	3	5	5	5	4	1	3	3	2	3	3	3	4	4	3	3	4	3	3	5	5	3	3	5	5	3	2	2	2	3	3	3	2	3	3	2	2	1	0
10408	3	2	1	3	3	1	3	3	3	1	3	4	4	2	2	2	4	4	2	3	4	4	4	2	2	2	2	2	2	3	2	2	4	4	4	3	1	3	2	3	2	1	1	2	2	2	2	2	0
10410	3	4	1	3	2	2	3	4	3	2	3	4	4	3	3	2	2	3	2	4	4	3	3	3	4	4	4	4	3	2	2	4	2	2	2	4	2	2	4	2	2	2	4	2	2	2	1	1	1
10411	3	2	2	3	2	2	3	4	4	2	2	4	4	4	2	4	2	4	2	2	5	5	4	2	2	4	2	2	4	3	3	4	3	3	5	3	3	3	3	3	3	3	3	3	3	2	2	1	0
10413	3	3	3	4	3	3	2	3	5	4	3	4	5	5	4	4	1	4	2	2	5	5	5	2	1	4	3	3	4	2	1	1	4	3	2	4	3	3	4	3	4	4	4	4	3	2	2	2	1
10414	3	3	2	3	2	2	3	4	4	2	2	4	4	4	4	4	2	4	3	3	4	4	4	4	2	4	2	2	4	4	2	2	2	2	4	3	4	3	3	3	3	3	3	3	3	2	2	1	0
10415	3	3	3	3	2	2	3	3	3	2	2	2	3	4	4	3	2	4	2	2	4	4	4	2	2	2	2	2	4	2	2	2	3	2	2	3	3	3	3	3	3	3	4	3	3	2	3	0	1
10416	3	1	2	4	3	3	3	3	3	3	2	5	5	5	3	3	3	3	3	3	3	2	3	4	3	3	3	2	3	1	2	4	3	3	3	4	4	4	3	3	3	3	4	3	3	2	2	0	1
10417	3	3	3	2	2	3	4	3	3	4	2	5	3	3	4	3	5	4	2	3	4	4	4	4	2	5	5	2	3	1	2	2	2	3	1	2	3	1	1	2	2	1	1	1	1	2	2	0	1
10418	3	3	1	3	2	1	3	3	4	2	1	4	4	5	5	4	1	4	2	2	4	5	4	1	2	2	2	2	3	2	2	2	3	3	4	4	4	3	3	3	3	3	4	3	3	3	3	0	1
10420	3	1	1	4	3	2	3	3	3	1	3	4	4	4	4	4	1	5	1	3	4	4	4	2	3	3	1	2	4	3	1	1	1	1	1	3	2	3	3	3	3	3	3	3	3	2	2	1	1
10421	3	3	2	2	2	1	2	3	2	4	4	1	1	3	3	3	2	2	3	4	3	2	3	4	2	1	2	2	3	2	2	2	2	1	1	2	2	1	1	1	3	3	3	2	2	2	2	2	0
10425	3	2	2	3	2	2	3	3	4	2	2	3	4	3	4	4	2	4	2	3	3	3	4	1	2	2	2	2	4	1	1	2	5	2	1	3	3	3	4	4	4	4	3	4	3	1	1	0	1
10426	3	2	3	3	3	3	3	3	5	3	3	4	4	3	2	3	3	3	2	3	3	4	3	3	2	5	2	3	3	2	2	2	2	2	2	4	3	3	3	2	3	2	2	2	3	2	2	1	0
10427	3	3	2	3	3	2	2	3	3	2	2	2	1	4	4	3	1	4	2	2	4	3	3	3	3	2	2	2	2	3	3	1	3	2	3	3	2	2	3	3	3	3	3	3	3	2	2	0	1
10429	3	2	2	2	2	3	3	4	5	3	5	4	4	4	4	3	3	3	3	3	4	3	3	3	2	2	3	2	2	3	4	2	3	3	4	3	3	1	2	2	3	2	2	1	2	2	2	0	0
10430	3	3	2	3	2	2	4	4	2	3	1	3	3	3	2	4	2	4	2	2	5	4	4	2	2	2	3	2	3	2	2	2	1	3	2	3	3	2	3	2	3	3	3	3	3	3	3	0	0
10432	3	1	2	1	2	3	3	2	3	2	4	2	2	2	2	2	2	2	3	2	2	3	3	3	2	2	2	3	2	3	3	3	2	3	3	3	4	3	3	3	3	3	3	3	3	2	2	1	0
10435	3	3	2	3	3	2	3	4	4	1	2	5	5	4	1	1	1	1	1	2	5	4	4	3	3	2	1	1	3	4	5	4	1	2	3	3	3	3	3	3	3	3	3	3	3	2	2	1	0
10436	3	2	2	2	3	3	2	5	4	1	2	4	4	5	3	4	1	3	1	3	4	4	4	2	4	3	2	2	4	4	4	2	2	4	4	3	3	2	2	2	3	3	2	2	2	2	2	0	0
10437	3	3	3	3	3	2	4	3	3	2	3	4	4	4	3	2	2	2	3	3	4	4	3	3	3	3	2	3	4	3	3	3	3	4	4	4	3	4	4	4	4	4	4	4	4	1	1	1	0
10439	3	2	2	2	3	3	2	1	4	1	1	4	4	4	5	4	1	4	1	1	5	5	5	1	1	1	1	1	4	1	3	1	3	3	3	3	2	1	2	2	1	1	2	2	1	2	2	1	0
10440	3	2	2	2	4	3	2	4	5	1	3	5	5	2	3	3	2	2	3	3	4	2	2	2	3	2	2	2	3	3	4	2	1	2	2	4	3	1	1	1	3	1	1	1	1	2	2	0	1
10442	3	1	2	3	2	2	3	3	2	3	2	2	3	3	4	3	2	4	2	3	4	4	2	2	2	2	2	3	3	2	2	2	3	2	2	3	1	1	3	3	3	3	3	3	1	1	1	0	1
10446	3	2	3	3	3	2	999	4	5	3	4	5	5	4	4	3	4	2	4	3	5	5	5	4	3	5	4	4	3	5	5	5	4	5	5	3	3	2	2	2	2	2	2	2	2	2	2	2	0
10447	3	3	2	3	3	2	4	3	3	3	2	3	4	3	3	3	3	3	3	2	4	4	3	3	2	2	1	1	4	1	1	1	4	1	1	3	3	3	3	2	2	3	3	3	3	1	1	0	0
10451	3	2	2	3	2	2	2	2	2	2	4	2	3	4	4	4	1	4	1	2	3	4	4	1	2	2	2	2	4	2	2	2	2	2	2	3	3	2	3	3	3	3	2	3	2	2	2	0	1
10453	3	3	1	2	2	2	3	4	4	2	2	2	3	5	4	2	2	4	2	4	4	4	3	2	3	2	2	2	3	4	3	2	2	4	3	3	4	3	3	3	2	3	2	3	3	1	2	0	0
10455	3	3	3	2	2	3	3	3	5	3	5	5	5	3	3	1	4	4	4	5	4	3	3	4	4	4	3	4	3	4	5	4	3	4	5	3	3	2	3	3	3	4	3	3	3	2	2	1	0
10456	3	2	2	3	3	3	3	4	4	4	4	4	4	4	4	2	2	4	2	3	3	2	2	4	4	2	2	2	4	2	2	2	2	2	2	3	2	3	3	3	3	3	3	3	3	2	2	2	0
10459	3	3	3	2	3	3	3	3	3	4	3	3	2	4	4	3	4	4	1	1	5	5	999	1	2	2	1	5	5	3	4	2	2	3	3	3	4	3	3	3	3	3	3	3	2	3	3	1	0
10460	3	2	2	3	3	3	3	3	5	1	1	5	5	1	5	5	5	1	5	5	5	5	5	5	3	3	3	3	5	1	1	1	1	1	5	4	1	1	2	2	4	4	3	3	3	2	2	2	0
10461	3	3	2	3	3	3	2	1	5	1	1	1	1	4	5	5	5	5	1	1	5	5	5	5	5	5	5	5	5	1	1	1	5	1	1	4	4	4	4	4	4	4	4	4	4	2	2	0	1
10463	3	4	2	2	2	2	2	5	5	2	5	5	5	2	3	1	1	2	2	5	5	2	2	4	2	2	2	2	4	5	4	2	4	4	4	3	1	4	3	4	3	3	4	4	4	2	2	2	0
10464	3	2	1	3	2	2	3	4	2	4	999	2	1	4	3	3	2	2	1	2	4	3	3	2	2	3	2	3	2	1	1	1	2	1	3	3	3	1	2	2	3	2	3	2	2	2	2	0	1
[truncated: 4 more columns]
